# Supplementary material for: Gut Microbiome Mediates the Causal Link Between Autism Spectrum Disorder and Dietary Preferences: A Mendelian Randomization Study
Source: Int J Mol Sci. 2026 Feb 20;27(4):2006. doi: 10.3390/ijms27042006 (PMC12941152; doi:10.3390/ijms27042006)
Supplement: Supplementary file 1 [file ijms-27-02006-s001.zip]

Archive with 2 entries (2 files):
- STROBE MR checklist.pdf
- Supplementary tables_revised.xlsx
