# Supplementary material for: Gut Microbiome Mediates the Causal Link Between Autism Spectrum Disorder and Dietary Preferences: A Mendelian Randomization Study
Source: Int J Mol Sci. 2026 Feb 20;27(4):2006. doi: 10.3390/ijms27042006 (PMC12941152; doi:10.3390/ijms27042006)
Supplement: Supplementary file 1 [file ijms-27-02006-s001.zip › Supplementary tables_revised.xlsx]

## Sheet: Sheet1
mr_keep		JoZCrV		4	-0.11794	0.281176	0.715647
TRUE	ebi-a-GCST90016909
TRUE	1	ebi-a-GCST90016909	MR Egger	6	-0.0148738	0.357301	0.96879													0	210642	year	year	210642	56.0817	7.94818	39	72	56.08	7.95	56.08±7.95	55.22±8.63
TRUE	2	ebi-a-GCST90016909	Weighted median	6	0.0792653	0.107254	0.459883															BMI_index	BMI_index	210642	26.9572	4.65072	12.1212	74.6837	26.96	4.65	26.96±4.65	28.52±5.7
TRUE	3	ebi-a-GCST90016909	Inverse variance weighted	6	0.0399285	0.085344	0.639889															energy	energy	210642	3845.85	2380.87	0.76	37035.4	3845.85	2380.87	3845.85±2380.87	3747.69±2377.79
TRUE	4	ebi-a-GCST90016909	Simple mode	6	0.12275	0.151235	0.453881		1	ebi-a-GCST90096893	ieu-a-1185	Autism Spectrum Disorder || id:ieu-a-1185	Overall healthy diet || id:ebi-a-GCST90096893	MR Egger	15	-1.27174	0.657695	0.0752321				enSFA	enSFA	210642	0.12622	0.0341929	0	0.418324	12.62	3.42	12.62±3.42	12.49±3.79
TRUE	5	ebi-a-GCST90016909	Weighted mode	6	0.102723	0.153012	0.531767		2	ebi-a-GCST90096893	ieu-a-1185	Autism Spectrum Disorder || id:ieu-a-1185	Overall healthy diet || id:ebi-a-GCST90096893	Weighted median	15	-0.300921	0.212159	0.156081				enPUFA	enPUFA	210642	0.0604984	0.0229877	0	0.369284	6.05	2.3	6.05±2.3	5.88±2.65
TRUE	6	ebi-a-GCST90016913	MR Egger	13	-0.00701863	0.238798	0.977079		3	ebi-a-GCST90096893	ieu-a-1185	Autism Spectrum Disorder || id:ieu-a-1185	Overall healthy diet || id:ebi-a-GCST90096893	Inverse variance weighted	15	-0.28797	0.199754	0.14941				enPro	enPro	210642	0.158823	0.0365104	0	0.835	15.88	3.65	15.88±3.65	15.39±4.45
TRUE	7	ebi-a-GCST90016913	Weighted median	13	-0.102787	0.110367	0.351686		4	ebi-a-GCST90096893	ieu-a-1185	Autism Spectrum Disorder || id:ieu-a-1185	Overall healthy diet || id:ebi-a-GCST90096893	Simple mode	15	-0.175703	0.377528	0.6488				enCarb	enCarb	210642	0.49752	0.087322	0	1.04674	49.75	8.73	49.75±8.73	51.68±10.24
TRUE	8	ebi-a-GCST90016913	Inverse variance weighted	13	-0.03563	0.0953507	0.708648		5	ebi-a-GCST90096893	ieu-a-1185	Autism Spectrum Disorder || id:ieu-a-1185	Overall healthy diet || id:ebi-a-GCST90096893	Weighted mode	15	-0.669302	0.382475	0.102006				Cheeseintake	Cheeseintake	210642	0.373673	0.257698	0	1	0.37	0.26	0.37±0.26	0.67±0.23
TRUE	9	ebi-a-GCST90016913	Simple mode	13	-0.228714	0.16916	0.201291		6	ebi-a-GCST90096904	ieu-a-1185	Autism Spectrum Disorder || id:ieu-a-1185	Bread consumption || id:ebi-a-GCST90096904	MR Egger	26	1.06061	0.791403	0.192744				fish	fish	210642	7.4975	20.9535	0.2	255.4	7.5	20.95	7.5±20.95	7.64±21.44
TRUE	10	ebi-a-GCST90016913	Weighted mode	13	-0.123482	0.130765	0.363642		7	ebi-a-GCST90096904	ieu-a-1185	Autism Spectrum Disorder || id:ieu-a-1185	Bread consumption || id:ebi-a-GCST90096904	Weighted median	26	0.232774	0.245063	0.342187				nuts	nuts	210642	22.7167	42.2273	0.2	432.6	22.72	42.23	22.72±42.23	20.53±42.55
TRUE	11	ebi-a-GCST90016940	MR Egger	17	0.199539	0.216709	0.371743		8	ebi-a-GCST90096904	ieu-a-1185	Autism Spectrum Disorder || id:ieu-a-1185	Bread consumption || id:ebi-a-GCST90096904	Inverse variance weighted	26	0.285816	0.168295	0.0894499				fruitveg	fruitveg	210642	613.79	328.892	0	9330	613.79	328.89	613.79±328.89	585.22±333.42
TRUE	12	ebi-a-GCST90016940	Weighted median	17	-0.0124357	0.102675	0.903598		9	ebi-a-GCST90096904	ieu-a-1185	Autism Spectrum Disorder || id:ieu-a-1185	Bread consumption || id:ebi-a-GCST90096904	Simple mode	26	0.332936	0.430936	0.44701				sugar	sugar	210642	54.1823	36.0337	0	553.133	54.18	36.03	54.18±36.03	49.18±39.07
TRUE	13	ebi-a-GCST90016940	Inverse variance weighted	17	0.0173986	0.0872006	0.841853		10	ebi-a-GCST90096904	ieu-a-1185	Autism Spectrum Disorder || id:ieu-a-1185	Bread consumption || id:ebi-a-GCST90096904	Weighted mode	26	0.276935	0.36165	0.450992				ensugar	ensugar	210642	0.247052	0.0774824	0	3.65361	0.25	0.08	0.25±0.08	0.26±0.1
	14	ebi-a-GCST90016940	Simple mode	17	-0.146922	0.194047	0.459967		11	ebi-a-GCST90096906	ieu-a-1185	Autism Spectrum Disorder || id:ieu-a-1185	Cheese consumption || id:ebi-a-GCST90096906	MR Egger	17	-3.72703	8.67957	0.673735				fruitnut	fruitnut	210642	263.893	170.426	0.2	5011	263.89	170.43	263.89±170.43	258.46±173.3
	15	ebi-a-GCST90016940	Weighted mode	17	-0.0511017	0.144059	0.727426		12	ebi-a-GCST90096906	ieu-a-1185	Autism Spectrum Disorder || id:ieu-a-1185	Cheese consumption || id:ebi-a-GCST90096906	Weighted median	17	1.04887	1.81536	0.563415				league	league	210642	17.8536	35.6643	0.2	277	17.85	35.66	17.85±35.66	16.54±35.22
	16	ebi-a-GCST90016952	MR Egger	14	0.280312	0.285204	0.345084		13	ebi-a-GCST90096906	ieu-a-1185	Autism Spectrum Disorder || id:ieu-a-1185	Cheese consumption || id:ebi-a-GCST90096906	Inverse variance weighted	17	0.408257	1.68073	0.808079				total_vegetable	total_vegetable	210642	1.64758	1.08318	0	33.3333	1.65	1.08	1.65±1.08	1.6±0.72
	17	ebi-a-GCST90016952	Weighted median	14	0.0605759	0.0924053	0.512117		14	ebi-a-GCST90096906	ieu-a-1185	Autism Spectrum Disorder || id:ieu-a-1185	Cheese consumption || id:ebi-a-GCST90096906	Simple mode	17	-0.059608	4.20775	0.988873				HDIscore	HDIscore	210642	3.50623	1.26654	0	10	3.51	1.27	3.51±1.27	3.46±1.32
	18	ebi-a-GCST90016952	Inverse variance weighted	14	0.00468984	0.0720727	0.948117		15	ebi-a-GCST90096906	ieu-a-1185	Autism Spectrum Disorder || id:ieu-a-1185	Cheese consumption || id:ebi-a-GCST90096906	Weighted mode	17	2.68174	3.68464	0.477242				MDSscore	MDSscore	210642	3.74106	1.45023	0	8	3.74	1.45	3.74±1.45	3.85±1.5
	19	ebi-a-GCST90016952	Simple mode	14	0.00638747	0.153768	0.967497		16	ebi-a-GCST90096907	ieu-a-1185	Autism Spectrum Disorder || id:ieu-a-1185	Cooked vegetables consumption || id:ebi-a-GCST90096907	MR Egger	7	5.28912	9.54374	0.603316				diet_score	diet_score	210636	2.45386	1.30833	0	9	2.45	1.31	2.45±1.31	2.47±1.36
	20	ebi-a-GCST90016952	Weighted mode	14	0.0259349	0.139132	0.855004		17	ebi-a-GCST90096907	ieu-a-1185	Autism Spectrum Disorder || id:ieu-a-1185	Cooked vegetables consumption || id:ebi-a-GCST90096907	Weighted median	7	-2.25993	2.02878	0.265307		1	232	year	year	232	55.2241	8.63205	40	69	55.22	8.63	55.22±8.63
	21	ebi-a-GCST90016989	MR Egger	10	-0.0465347	0.236283	0.848783		18	ebi-a-GCST90096907	ieu-a-1185	Autism Spectrum Disorder || id:ieu-a-1185	Cooked vegetables consumption || id:ebi-a-GCST90096907	Inverse variance weighted	7	-2.35072	1.91127	0.218725				BMI_index	BMI_index	232	28.5183	5.69778	17.8119	51.1719	28.52	5.7	28.52±5.7
	22	ebi-a-GCST90016989	Weighted median	10	-0.111565	0.115561	0.334332		19	ebi-a-GCST90096907	ieu-a-1185	Autism Spectrum Disorder || id:ieu-a-1185	Cooked vegetables consumption || id:ebi-a-GCST90096907	Simple mode	7	-0.0316438	3.44147	0.992962				energy	energy	232	3747.69	2377.79	599.28	14051.5	3747.69	2377.79	3747.69±2377.79
	23	ebi-a-GCST90016989	Inverse variance weighted	10	-0.209787	0.0855406	0.0141871		20	ebi-a-GCST90096907	ieu-a-1185	Autism Spectrum Disorder || id:ieu-a-1185	Cooked vegetables consumption || id:ebi-a-GCST90096907	Weighted mode	7	-0.48508	3.00009	0.876859				enSFA	enSFA	232	0.124893	0.0378711	0.0170442	0.236828	12.49	3.79	12.49±3.79
	24	ebi-a-GCST90016989	Simple mode	10	-0.0909859	0.192543	0.647784		21	ebi-a-GCST90096912	ieu-a-1185	Autism Spectrum Disorder || id:ieu-a-1185	Fresh fruit consumption || id:ebi-a-GCST90096912	MR Egger	47	0.408087	2.04045	0.842383				enPUFA	enPUFA	232	0.0588231	0.0264936	0.0050784	0.249719	5.88	2.65	5.88±2.65
	25	ebi-a-GCST90016989	Weighted mode	10	-0.0810397	0.16418	0.633407		22	ebi-a-GCST90096912	ieu-a-1185	Autism Spectrum Disorder || id:ieu-a-1185	Fresh fruit consumption || id:ebi-a-GCST90096912	Weighted median	47	1.40349	0.58965	0.0173027				enPro	enPro	232	0.15392	0.0445029	0.0538622	0.34378	15.39	4.45	15.39±4.45
	26	ebi-a-GCST90017006	MR Egger	9	0.356894	0.310983	0.288826		23	ebi-a-GCST90096912	ieu-a-1185	Autism Spectrum Disorder || id:ieu-a-1185	Fresh fruit consumption || id:ebi-a-GCST90096912	Inverse variance weighted	47	1.17468	0.546992	0.031751				enCarb	enCarb	232	0.516774	0.102408	0.0490245	0.902679	51.68	10.24	51.68±10.24
	27	ebi-a-GCST90017006	Weighted median	9	0.175727	0.115216	0.12721		24	ebi-a-GCST90096912	ieu-a-1185	Autism Spectrum Disorder || id:ieu-a-1185	Fresh fruit consumption || id:ebi-a-GCST90096912	Simple mode	47	2.17131	1.46163	0.144222				Cheeseintake	Cheeseintake	232	0.666379	0.229087	0.3	1.08571	0.67	0.23	0.67±0.23
	28	ebi-a-GCST90017006	Inverse variance weighted	9	0.0785112	0.0978841	0.422505		25	ebi-a-GCST90096912	ieu-a-1185	Autism Spectrum Disorder || id:ieu-a-1185	Fresh fruit consumption || id:ebi-a-GCST90096912	Weighted mode	47	1.37808	1.00204	0.175706				fish	fish	232	7.6431	21.4382	0.2	144.2	7.64	21.44	7.64±21.44
	29	ebi-a-GCST90017006	Simple mode	9	0.232252	0.1917	0.260258		26	ebi-a-GCST90096917	ieu-a-1185	Autism Spectrum Disorder || id:ieu-a-1185	Non-oily fish consumption || id:ebi-a-GCST90096917	MR Egger	5	8.13663	11.6243	0.534343				nuts	nuts	232	20.5284	42.5485	0.2	244.2	20.53	42.55	20.53±42.55
	30	ebi-a-GCST90017006	Weighted mode	9	0.232252	0.180425	0.233998		27	ebi-a-GCST90096917	ieu-a-1185	Autism Spectrum Disorder || id:ieu-a-1185	Non-oily fish consumption || id:ebi-a-GCST90096917	Weighted median	5	-2.56355	1.39717	0.066533				fruitveg	fruitveg	232	585.216	333.42	0	3100	585.22	333.42	585.22±333.42
	31	ebi-a-GCST90017021	MR Egger	12	-0.0696583	0.167336	0.686		28	ebi-a-GCST90096917	ieu-a-1185	Autism Spectrum Disorder || id:ieu-a-1185	Non-oily fish consumption || id:ebi-a-GCST90096917	Inverse variance weighted	5	-2.74112	1.90283	0.149712				sugar	sugar	232	49.182	39.0712	0.304	217.726	49.18	39.07	49.18±39.07
	32	ebi-a-GCST90017021	Weighted median	12	-0.0932904	0.0876324	0.287073		29	ebi-a-GCST90096917	ieu-a-1185	Autism Spectrum Disorder || id:ieu-a-1185	Non-oily fish consumption || id:ebi-a-GCST90096917	Simple mode	5	-1.95852	1.88765	0.358084				ensugar	ensugar	232	0.255761	0.0964805	0.0262239	0.688578	0.26	0.1	0.26±0.1
	33	ebi-a-GCST90017021	Inverse variance weighted	12	-0.0371539	0.066	0.573477		30	ebi-a-GCST90096917	ieu-a-1185	Autism Spectrum Disorder || id:ieu-a-1185	Non-oily fish consumption || id:ebi-a-GCST90096917	Weighted mode	5	-1.90892	1.92795	0.378159				fruitnut	fruitnut	232	258.459	173.303	3	738.2	258.46	173.3	258.46±173.3
	34	ebi-a-GCST90017021	Simple mode	12	-0.125605	0.15607	0.437986		31	ebi-a-GCST90096918	ieu-a-1185	Autism Spectrum Disorder || id:ieu-a-1185	Oily fish consumption || id:ebi-a-GCST90096918	MR Egger	42	0.483748	1.42017	0.735168				league	league	232	16.544	35.2181	0.2	222	16.54	35.22	16.54±35.22
	35	ebi-a-GCST90017021	Weighted mode	12	-0.11199	0.13506	0.424625		32	ebi-a-GCST90096918	ieu-a-1185	Autism Spectrum Disorder || id:ieu-a-1185	Oily fish consumption || id:ebi-a-GCST90096918	Weighted median	42	-0.259233	0.357337	0.468172				total_vegetable	total_vegetable	232	1.59914	0.718571	0.333333	3.33333	1.6	0.72	1.6±0.72
	36	ebi-a-GCST90017024	MR Egger	14	-0.319754	0.131836	0.0320003		33	ebi-a-GCST90096918	ieu-a-1185	Autism Spectrum Disorder || id:ieu-a-1185	Oily fish consumption || id:ebi-a-GCST90096918	Inverse variance weighted	42	-0.157619	0.311231	0.612549				HDIscore	HDIscore	232	3.46121	1.31862	0	8	3.46	1.32	3.46±1.32
	37	ebi-a-GCST90017024	Weighted median	14	-0.18588	0.088867	0.0364688		34	ebi-a-GCST90096918	ieu-a-1185	Autism Spectrum Disorder || id:ieu-a-1185	Oily fish consumption || id:ebi-a-GCST90096918	Simple mode	42	-0.579834	0.881221	0.514223				MDSscore	MDSscore	232	3.85345	1.50183	0	8	3.85	1.5	3.85±1.5
	38	ebi-a-GCST90017024	Inverse variance weighted	14	-0.0887197	0.0663411	0.181116		35	ebi-a-GCST90096918	ieu-a-1185	Autism Spectrum Disorder || id:ieu-a-1185	Oily fish consumption || id:ebi-a-GCST90096918	Weighted mode	42	-0.750328	0.963304	0.440505				diet_score	diet_score	232	2.46983	1.36085	0	7	2.47	1.36	2.47±1.36
	39	ebi-a-GCST90017024	Simple mode	14	-0.165629	0.179943	0.374101		36	ebi-a-GCST90096920	ieu-a-1185	Autism Spectrum Disorder || id:ieu-a-1185	Poultry consumption || id:ebi-a-GCST90096920	Inverse variance weighted	2	-0.537246	3.9363	0.891438		0	210642	enfat	enfat	210642	0.343657	0.0850015	-0.0649483	1	0.34	0.09	0.34±0.09	0.33±0.1
	40	ebi-a-GCST90017024	Weighted mode	14	-0.23207	0.117269	0.0694037		37	ebi-a-GCST90096921	ieu-a-1185	Autism Spectrum Disorder || id:ieu-a-1185	Processed meat consumption || id:ebi-a-GCST90096921	MR Egger	6	1.60402	17.4038	0.930998				calcium	calcium	210627	427.456	274.616	0	3262.99	427.46	274.62	427.46±274.62	374.48±276.56
	41	ebi-a-GCST90017041	MR Egger	14	0.194482	0.203766	0.358693		38	ebi-a-GCST90096921	ieu-a-1185	Autism Spectrum Disorder || id:ieu-a-1185	Processed meat consumption || id:ebi-a-GCST90096921	Weighted median	6	0.837929	2.35708	0.722219				fiber	fiber	210642	7.15641	4.85833	0	65.526	7.16	4.86	7.16±4.86	5.87±4.77
	42	ebi-a-GCST90017041	Weighted median	14	0.0929704	0.0818643	0.256097		39	ebi-a-GCST90096921	ieu-a-1185	Autism Spectrum Disorder || id:ieu-a-1185	Processed meat consumption || id:ebi-a-GCST90096921	Inverse variance weighted	6	1.54873	2.3366	0.50745		1	232	enfat	enfat	232	0.329305	0.0978599	-0.0033582	0.786724	0.33	0.1	427.46±274.62	374.48±276.56
	43	ebi-a-GCST90017041	Inverse variance weighted	14	0.0832782	0.0678936	0.219973		40	ebi-a-GCST90096921	ieu-a-1185	Autism Spectrum Disorder || id:ieu-a-1185	Processed meat consumption || id:ebi-a-GCST90096921	Simple mode	6	0.67404	3.4973	0.854753				calcium	calcium	232	374.482	276.562	2.96	1573.37	374.48	276.56	374.48±276.56
	44	ebi-a-GCST90017041	Simple mode	14	0.116498	0.128495	0.3811		41	ebi-a-GCST90096921	ieu-a-1185	Autism Spectrum Disorder || id:ieu-a-1185	Processed meat consumption || id:ebi-a-GCST90096921	Weighted mode	6	0.67404	3.16436	0.839732				fiber	fiber	232	5.86782	4.76773	0.48	30.08	5.87	4.77	5.87±4.77
	45	ebi-a-GCST90017041	Weighted mode	14	0.116498	0.115488	0.331506		42	ebi-a-GCST90096923	ieu-a-1185	Autism Spectrum Disorder || id:ieu-a-1185	Salad consumption || id:ebi-a-GCST90096923	MR Egger	23	10.9744	3.59728	0.00607325		0	232	enfat	enfat	232	0.337702	0.0835723	0.138224	0.797209	0.34	0.08	0.34±0.08
	46	ebi-a-GCST90017060	MR Egger	12	0.201641	0.261438	0.45838		43	ebi-a-GCST90096923	ieu-a-1185	Autism Spectrum Disorder || id:ieu-a-1185	Salad consumption || id:ebi-a-GCST90096923	Weighted median	23	-0.13818	0.746981	0.853241				calcium	calcium	232	450.124	280.905	46.1862	1372.66	450.12	280.9	450.12±280.9
	47	ebi-a-GCST90017060	Weighted median	12	0.0415744	0.110834	0.707583		44	ebi-a-GCST90096923	ieu-a-1185	Autism Spectrum Disorder || id:ieu-a-1185	Salad consumption || id:ebi-a-GCST90096923	Inverse variance weighted	23	-0.140865	0.779973	0.85668				fiber	fiber	232	7.83742	5.17774	0.906	28.276	7.84	5.18	7.84±5.18
	48	ebi-a-GCST90017060	Inverse variance weighted	12	0.102567	0.0918235	0.263991		45	ebi-a-GCST90096923	ieu-a-1185	Autism Spectrum Disorder || id:ieu-a-1185	Salad consumption || id:ebi-a-GCST90096923	Simple mode	23	-0.282074	1.26145	0.825124		0	232	year	year	232	55.9353	8.15011	40	69			450.12±280.9
	49	ebi-a-GCST90017060	Simple mode	12	-0.119171	0.214189	0.589088		46	ebi-a-GCST90096923	ieu-a-1185	Autism Spectrum Disorder || id:ieu-a-1185	Salad consumption || id:ebi-a-GCST90096923	Weighted mode	23	0.410767	1.12295	0.718014				BMI_index	BMI_index	232	28.3404	5.14293	17.742	44.1438
	50	ebi-a-GCST90017060	Weighted mode	12	0.315559	0.21076	0.162462		1	ieu-a-1185	ebi-a-GCST90096917	Non-oily fish consumption || id:ebi-a-GCST90096917	|| id:ieu-a-1185	MR Egger								energy	energy	232	4037.72	2565.78	689.394	17508.7
	51	ebi-a-GCST90017070	MR Egger	15	0.175288	0.252196	0.499262		2	ieu-a-1185	ebi-a-GCST90096917	Non-oily fish consumption || id:ebi-a-GCST90096917	|| id:ieu-a-1185	Weighted median								enSFA	enSFA	232	0.123685	0.0333891	0.0423875	0.240692	12.37	3.34	12.37±3.34	12.49±3.79
	52	ebi-a-GCST90017070	Weighted median	15	0.0196016	0.0925124	0.8322		3	ieu-a-1185	ebi-a-GCST90096917	Non-oily fish consumption || id:ebi-a-GCST90096917	|| id:ieu-a-1185	Inverse variance weighted								enPUFA	enPUFA	232	0.0634384	0.021583	0.0159536	0.148511	6.34	2.16	6.34±2.16	5.88±2.65
	53	ebi-a-GCST90017070	Inverse variance weighted	15	-0.018011	0.0692465	0.794787		4	ieu-a-1185	ebi-a-GCST90096917	Non-oily fish consumption || id:ebi-a-GCST90096917	|| id:ieu-a-1185	Simple mode								enfat	enfat	232	0.337702	0.0835723	0.138224	0.797209	33.77	8.36	33.77±8.36	32.93±9.79
	54	ebi-a-GCST90017070	Simple mode	15	0.0302699	0.153194	0.846204		5	ieu-a-1185	ebi-a-GCST90096917	Non-oily fish consumption || id:ebi-a-GCST90096917	|| id:ieu-a-1185	Weighted mode								enPro	enPro	232	0.154373	0.0346021	0.0638299	0.349216	15.44	3.46	15.44±3.46	15.39±4.45
	55	ebi-a-GCST90017070	Weighted mode	15	0.0550515	0.146006	0.71179		5	ieu-a-1185	ebi-a-GCST90096906	Cheese consumption || id:ebi-a-GCST90096906	|| id:ieu-a-1185	Weighted mode								enCarb	enCarb	232	0.507924	0.0828948	0.0657454	0.756899	50.79	8.29	50.79±8.29	51.68±10.24
	56	ebi-a-GCST90017074	MR Egger	10	0.181217	0.267967	0.517942		53	ukb-b-8089	ieu-a-1185	Autism Spectrum Disorder || id:ieu-a-1185	Cooked vegetable intake || id:ukb-b-8089	Inverse variance weighted						1	232	year	year	232	55.2241	8.63205	40	69			±
	57	ebi-a-GCST90017074	Weighted median	10	0.152533	0.0811674	0.0602121		54	ukb-b-8089	ieu-a-1185	Autism Spectrum Disorder || id:ieu-a-1185	Cooked vegetable intake || id:ukb-b-8089	Simple mode								BMI_index	BMI_index	232	28.5183	5.69778	17.8119	51.1719			±
	58	ebi-a-GCST90017074	Inverse variance weighted	10	0.131031	0.0629859	0.0374956		55	ukb-b-8089	ieu-a-1185	Autism Spectrum Disorder || id:ieu-a-1185	Cooked vegetable intake || id:ukb-b-8089	Weighted mode								energy	energy	232	3747.69	2377.79	599.28	14051.5			±
	59	ebi-a-GCST90017074	Simple mode	10	0.174087	0.127713	0.205971															enSFA	enSFA	232	0.124893	0.0378711	0.0170442	0.236828	12.49	3.79	12.49±3.79
	60	ebi-a-GCST90017074	Weighted mode	10	0.169247	0.139141	0.254782															enPUFA	enPUFA	232	0.0588231	0.0264936	0.0050784	0.249719	5.88	2.65	5.88±2.65
	61	ebi-a-GCST90017084	MR Egger	15	-0.292451	0.302698	0.351601															enfat	enfat	232	0.329305	0.0978599	-0.0033582	0.786724	32.93	9.79	32.93±9.79
	62	ebi-a-GCST90017084	Weighted median	15	0.00655798	0.0841886	0.93791															enPro	enPro	232	0.15392	0.0445029	0.0538622	0.34378	15.39	4.45	15.39±4.45
	63	ebi-a-GCST90017084	Inverse variance weighted	15	-0.0288176	0.0618872	0.641469															year	year	210642	56.0817	7.94818	39	72	5608.17	794.82	5608.17±794.82
	64	ebi-a-GCST90017084	Simple mode	15	0.0358391	0.146582	0.810392															BMI_index	BMI_index	210642	26.9572	4.65072	12.1212	74.6837	2695.72	465.07	2695.72±465.07
	65	ebi-a-GCST90017084	Weighted mode	15	0.033268	0.139267	0.814661															energy		210642	3845.85	2380.87	0.76	37035.4	384585	238087	384585±238087
																						enSFA		210642	0.12622	0.0341929	0	0.418324	12.62	3.42	12.62±3.42
																						enPUFA		210642	0.0604984	0.0229877	0	0.369284	6.05	2.3	6.05±2.3
																						enfat		210642	0.343657	0.0850015	-0.0649483	1	34.37	8.5	34.37±8.5
																						enPro		210642	0.158823	0.0365104	0	0.835	15.88	3.65	15.88±3.65
																						enCarb		210642	0.49752	0.087322	0	1.04674	49.75	8.73	49.75±8.73

## Sheet: Table contents
Table S1. Characteristics and dietary preferences between individuals with and without autism spectrum disorder (ASD) in the UK Biobank.
Table S2. Mendelian Randomization analysis of causal associations between autism spectrum disorder (ASD) and dietary preferences and its related traits.
Table S3. Reverse Mendelian Randomization analysis on the associations between dietary preferences and its related traits with autism spectrum disorder (ASD).
Table S4. Mendelian Randomization analysis of the relationships between gut microbiome and autism spectrum disorder (ASD).
Table S5. Statistical power and association of selected instrumental variables related to gut microbial species
Table S6. Reverse Mendelian Randomization analysis on the relationships between autism spectrum disorder (ASD) and gut microbiome.
Table S7. Genetically predicted effects of autism spectrum disorder (ASD) on the abundances of gut microbial taxa (class in blue, family in grey, genus in blank).
Table S8. Estimated effects of gut microbial taxa on identified dietary preferences based on the two-step Mendelian Randomization analysis.
Table S9. Mediation effect with 95% confidence intervals (CIs) of autism spectrum disorder (ASD) on dietary preferences through gut microbiome.
Table S10. Effect sizes and contributions of individual SNPs associated with microbial species in the mediation model
Table S11. Components and scaling method of diet quality score used in the UK Biobank study.
Table S12. Descriptive information for genome-wide association studies involved in the Mendelian Randomization study.
Table S13. Valid instrumental variables (IVs) used to estimate the effects of autism spectrum disorder (ASD) on identified dietary preferences and associated traits in the two-sample Mendelian Randomization study.
Table S14. Gene labels and IDs for the identified gut microbiome-associated genes for the gene enrichment analysis.
Figure S1. Three core assumptions for the Mendelian randomization analysis.
Figure S2. Leave-one-out sensitivity analysis for the MR estimates of ASD on dietary intake, preferences, and related phenotypes

## Sheet: Figure S1
Figure S1. Analytic framework of the study. (A) Three core assumptions for the Mendelian randomization analysis. (1) The selected genetic instruments (IVs) are strongly correlated with the exposure of interest. (2) The IVs are not associated with any confounding factors that could influence the relationship between exposure and outcome. (3) The IVs are not directly related to the outcome, except …

## Sheet: Figure S2
Figure S2. Leave-one-out sensitivity analysis for the MR estimates of ASD on dietary intake, preferences, and related phenotypes

## Sheet: Table S1 cross-sectional
Table S1. Characteristics and dietary preferences between individuals with and without autism spectrum disorder (ASD) in the UK Biobank.					Table 1 Sensitivity analysis on dietary preferences between 1:1 matched individuals with and without Autism Spectrum Disorder (ASD) in the UK Biobank (n=464) 1
	Healthy individuals without ASD	ASD	P value			Healthy individuals without ASD	ASD	P value
	n=210,642	n=232				n=232	n=232
Age (years), mean±SD	56.08±7.95	55.22±8.63	0.173		Age (years), mean±SD	55.98±8.09	55.22±8.63	0.394
Male, No.(%)	94,565 (44.89)	148 (63.79)	<0.001		Male, No.(%)	130 (56.03)	148 (63.79)	0.088
Ethnicity, No (%)			<0.001		Ethnicity, No (%)			0.142
White	201,006 (95.43)	219 (94.40)			White	212 (91.38)	219 (94.40)
BMI (kg/m2), mean±SD	26.96±4.65	28.52±5.7	<0.001		BMI (kg/m2), mean±SD	28.30±4.87	28.52±5.7	0.957
Highest educational level achieved, No.(%)			<0.001		Highest educational level achieved, No.(%)			0.032
College or university degree	89,622 (42.55)	98 (42.24)			College or university degree	86 (37.07)	98 (42.24)
Vocational qualifications	22,000 (10.44)	23 (9.91)			Vocational qualifications	29 (12.50)	23 (9.91)
Optional national exams at ages 17–18 years	27,456 (13.03)	30 (12.93)			Optional national exams at ages 17–18 years	33 (14.22)	30 (12.93)
National exams at age 16 years	52,555 (24.95)	40 (17.24)			National exams at age 16 years	62 (26.72)	40 (17.24)
Others	18,044 (8.57)	36 (15.52)			Others	20 (8.62)	36 (15.52)
Employment status, No.(%)			<0.001		Employment status, No.(%)			<0.001
In paid employment or self-employed	128,028 (60.78)	98 (42.24)			In paid employment or self-employed	137 (59.05)	98 (42.24)
Retired	66,403 (31.52)	69 (29.74)			Retired	75 (32.33)	69 (29.74)
Others	14,637 (6.95)	58 (25.00)			Others	17 (7.33)	58 (25.00)
Household income (£), No.(%)			<0.001		Household income (£), No.(%)			<0.001
<18,000	29,473 (13.99)	65 (28.02)			<18,000	35 (15.09)	65 (28.02)
18,000~30,999	45,940 (21.81)	47 (20.26)			18,000~30,999	52 (22.41)	47 (20.26)
31,000~51,999	53,768 (25.53)	46 (19.83)			31,000~51,999	62 (26.72)	46 (19.83)
≥52,000	59,574 (28.28)	30 (12.93)			≥52,000	49 (21.12)	30 (12.93)
Townsend indicator of multiple deprivation (TDI), mean±SD					Townsend indicator of multiple deprivation (TDI), mean±SD
Categories of TDI by quintile, No.(%)			<0.001		Categories of TDI by quintile, No.(%)			<0.001
Q1 (≤-3.96)	44,667 (21.23)	16 (6.90)			Q1 (≤-3.96)	42 (18.10)	16 (6.90)
Q2 (-3.96~-2.79)	44,688 (21.24)	31 (13.36)			Q2 (-3.96~-2.79)	59 (25.43)	31 (13.36)
Q3 (-2.79~-1.33)	42,815 (20.35)	41 (17.67)			Q3 (-2.79~-1.33)	41 (17.67)	41 (17.67)
Q4 (-1.33~1.35)	42,792 (20.34)	60 (25.86)			Q4 (-1.33~1.35)	53 (22.84)	60 (25.86)
Q5 (>1.35)	35,415 (16.83)	84 (36.21)			Q5 (>1.35)	37 (15.95)	84 (36.21)
Cigarette smoking, No.(%)			<0.001		Cigarette smoking, No.(%)			0.107
Never	118,877 (56.44)	104 (44.83)			Never	125 (53.88)	104 (44.83)
Previous	74,764 (35.49)	92 (39.66)			Previous	86 (37.07)	92 (39.66)
Current	16,510 (7.84)	34 (14.66)			Current	20 (8.62)	34 (14.66)
Alcohol consumption, No.(%)			<0.001		Alcohol consumption, No.(%)			0.021
Never or special occasions only	34,254 (16.26)	71 (30.60)			Never or special occasions only	45 (19.40)	71 (30.60)
1–3 times/month	23,233 (11.03)	27 (11.64)			1–3 times/month	26 (11.21)	27 (11.64)
1 or 2 times/week	52,392 (24.87)	46 (19.83)			1 or 2 times/week	62 (26.72)	46 (19.83)
3 or 4 times/week	52,579 (24.96)	33 (14.22)			3 or 4 times/week	49 (21.12)	33 (14.22)
Daily/almost daily	48,080 (22.83)	55 (23.71)			Daily/almost daily	50 (21.55)	55 (23.71)
Frequency of processed meat intake, No.(%)			<0.001		Frequency of processed meat intake, No.(%)			0.012
<1/week	88,599 (42.06)	77 (33.19)			<1/week	109 (46.98)	77 (33.19)
1-2/week	62,344 (29.60)	68 (29.31)			1-2/week	53 (22.84)	85 (36.64)
≥2/week	59,514 (28.25)	85 (36.64)			≥2/week	70 (30.17)	2 (0.86)
Frequency of oily fish intake, No.(%)			0.002		Frequency of oily fish intake, No.(%)			0.096
<1/week	91,104 (43.26)	104 (44.83)			<1/week	91 (39.22)	104 (44.83)
1-2/week	81,504 (38.69)	75 (32.33)			1-2/week	86 (37.07)	75 (32.33)
≥2/week	37,496 (17.80)	52 (22.41)			≥2/week	55 (23.71)	52 (22.41)
Frequency of vegetable intake, No.(%)			0.052		Frequency of vegetable intake, No.(%)			0.022
<1/week	33,777 (16.04)	50 (21.55)			<1/week	28 (12.07)	50 (21.55)
1-2/week	157,981 (75.00)	160 (68.97)			1-2/week	171 (73.71)	160 (68.97)
≥2/week	18,224 (8.65)	20 (8.62)			≥2/week	32 (13.79)	20 (8.62)
Frequency of fruit intake, No.(%)			0.038		Frequency of fruit intake, No.(%)			0.016
<1/week	70,138 (33.30)	92 (39.66)			<1/week	60 (25.86)	92 (39.66)
1-2/week	103,626 (49.20)	98 (42.24)			1-2/week	116 (50.00)	98 (42.24)
≥2/week	36,702 (17.42)	41 (17.67)			≥2/week	55 (23.71)	41 (17.67)
Dietary supplements					Dietary supplements
Mineral use, No.(%)	32,784 (15.56)	40 (17.24)	0.481		Mineral use, No.(%)	35 (15.09)	40 (17.24)	0.528
Vitamin use, No.(%)	80,568 (38.25)	101 (43.53)	0.098		Vitamin use, No.(%)	77(33.19)	101 (43.53)	0.022
Fish oil use, No.(%)	80,768 (38.34)	83 (35.78)	0.421		Fish oil use, No.(%)	73 (31.47)	83 (35.78)	0.326
Total energy (KJ)	3845.85±2380.87	3747.69±2377.79	0.648		Total energy (KJ)	3975.79±2617.00	3747.69±2377.79	0.55
SFA (%)	12.62±3.42	12.49±3.79	0.809		SFA (%)	12.35±3.34	0.12±0.04	0.323
PUFA (%)	6.05±2.3	5.88±2.65	0.197		PUFA (%)	6.32±2.19	0.06±0.03	0.006
Fat (%)	34.36±8.5	32.93±9.79	0.009		Fat (%)	33.64±8.48	0.33±0.1	0.177
Protein (%)	15.88±3.65	15.39±4.45	0.004		Protein (%)	15.39±3.51	0.15±0.04	0.307
Carbohydrate (%)	49.75±8.73	51.68±10.24	0.001		Carbohydrate (%)	50.96±8.54	0.52±0.1	0.192
Fiber (g/day)	7.16±4.86	5.87±4.77	<0.001		Fiber	7.71±5.21	5.87±4.77	<0.001
Calcium (mg/day)	427.46±274.62	374.48±276.56	<0.001		Calcium	451.01±286.42	374.48±276.56	<0.001
Cheese (slice≈20 g/day)	0.37±0.26	0.67±0.23	<0.001		Cheese	0.36±0.25	0.67±0.23	<0.001
Poultry (g/day)	71.01±11.88	64.56±13.22	0.002		Poultry	71.85±12.26	64.56±13.22	0.047
Fish (g.day)	7.50±20.95	7.64±21.44	0.55		fish	7.54±22.89	7.64±21.44	0.184
Nuts (g/day)	8.14±1.30	7.79±1.13	0.575		nuts	9.87±1.33	7.79±1.13	<0.001
Healthy Diet Indicator (HDI) score	3.53±1.31	3.51±1.33	0.177		HDI score	3.96±0.92	3.51±1.33	<0.001
Components and scoring method of the Healthy Diet Indicator (HDI) was detalied in the supplementary materials. The differences in individual characteristics, including dietary factors, were evaluated using the Mann-Whitney U test for continuous variables and the exact chi-square test for categorical variables, expressed as mean ± standard deviation (SD) and percentages of individuals, respectivel…

## Sheet: Table S2 Step 1MR_EO
Table S2. Mendelian Randomization analysis of causal associations between autism spectrum disorder (ASD) and dietary preferences and its related traits.
Outcomes	Method	nSNP	β	95% CI	Standard Error	q value (Benjamini-Hochberg corrected)	Mean F-statistic	Total R²	IVW_Q_pval	Egger_Q_pval	egger_intercept	egger_intercept_se	egger_intercept_pval
Dietary preferences
Intake of sugar added to cereal || id:ukb-b-11697	MR Egger	14	0.056	-0.048, 0.160	0.053	0.614	218.985	0.0654772	0.896569	0.863642	-0.00199409	0.00447173	0.663585
Intake of sugar added to cereal || id:ukb-b-11697	Weighted median	14	0.029	-0.012, 0.070	0.021	0.228571
Intake of sugar added to cereal || id:ukb-b-11697	IVW	14	0.034	0.005, 0.063	0.015	0.0357143
Intake of sugar added to cereal || id:ukb-b-11697	Simple mode	14	0.023	-0.042, 0.088	0.033	0.835
Intake of sugar added to cereal || id:ukb-b-11697	Weighted mode	14	0.02	-0.051, 0.091	0.036	0.99
Bread consumption || id:ebi-a-GCST90096904	MR Egger	11	0.107467	0.024, 0.191	0.0428378	0.0333815	233.579	0.0598228	0.0745463	0.277105	-0.00765916	0.00345018	0.0535699
Bread consumption || id:ebi-a-GCST90096904	Weighted median	11	0.0342765	0.004, 0.065	0.0155752	0.0346949
Bread consumption || id:ebi-a-GCST90096904	Inverse variance weighted	11	0.0160171	-0.011, 0.043	0.0138659	0.413388
Bread consumption || id:ebi-a-GCST90096904	Simple mode	11	0.0364607	-0.014, 0.087	0.0259869	0.238604
Bread consumption || id:ebi-a-GCST90096904	Weighted mode	11	0.037026	-0.014, 0.088	0.0262481	0.235874
Cheese intake || id:ukb-b-1489	MR Egger	13	0.012	-0.090, 0.114	0.052	0.99135	226.186	0.0627795	0.385595	0.286726	0.00240848	0.00447028	0.600774
Cheese intake || id:ukb-b-1489	Weighted median	13	0.016	-0.013, 0.045	0.015	0.488333
Cheese intake || id:ukb-b-1489	Inverse variance weighted	13	0.039	0.010, 0.068	0.015	0.01
Cheese intake || id:ukb-b-1489	Simple mode	13	0.009	-0.036, 0.054	0.023	0.997425
Cheese intake || id:ukb-b-1489	Weighted mode	13	0.007	-0.034, 0.048	0.021	0.9966
Cereal intake || id:ukb-b-15926	MR Egger	14	0.0467683	-0.066, 0.159	0.0573929	0.990811	218.985	0.0654772	2.50618e-10	7.84139e-10	-0.0043784	0.00486729	0.387625
Cereal intake || id:ukb-b-15926	Weighted median	14	-0.0253059	-0.047, -0.004	0.0109139	0.0204115
Cereal intake || id:ukb-b-15926	Inverse variance weighted	14	-0.00249776	-0.036, 0.031	0.0170245	0.994168
Cereal intake || id:ukb-b-15926	Simple mode	14	-0.0326719	-0.063, -0.003	0.0152603	0.0534986
Cereal intake || id:ukb-b-15926	Weighted mode	14	-0.0313403	-0.056, -0.007	0.012551	0.0280679
Cereal intake || id:ukb-b-15926	MR Egger 1	10	0.0415489	-0.013, 0.096	0.0279197	0.175029	255.43	0.0544724	0.225236	0.763939	-0.00616109	0.00235358	0.307575
Cereal intake || id:ukb-b-15926	Weighted median 1	10	-0.0324493	-0.055, -0.010	0.0114693	0.0046661
Cereal intake || id:ukb-b-15926	Inverse variance weighted 1	10	-0.0285264	-0.046, -0.011	0.00907974	0.00167931
Cereal intake || id:ukb-b-15926	Simple mode 1	10	-0.0320169	-0.065, 0.001	0.0167975	0.0890227
Cereal intake || id:ukb-b-15926	Weighted mode 1	10	-0.0310664	-0.061, -0.001	0.0152791	0.0725511
Non-oily fish intake || id:ukb-b-17627	MR Egger	13	0.0308122	-0.023, 0.085	0.0274604	0.476221	226.186	0.0627795	0.0575139	0.0771241	-0.00277269	0.00232905	0.258914
Non-oily fish intake || id:ukb-b-17627	Weighted median	13	0.00432884	-0.014, 0.023	0.00946438	0.99237
Non-oily fish intake || id:ukb-b-17627	Inverse variance weighted	13	-0.000382636	-0.017, 0.016	0.00835423	0.996347
Non-oily fish intake || id:ukb-b-17627	Simple mode	13	0.00747746	-0.025, 0.040	0.0168134	0.993289
Non-oily fish intake || id:ukb-b-17627	Weighted mode	13	0.00520587	-0.027, 0.037	0.0164688	0.995735
Oily fish intake || id:ukb-b-2209	MR Egger	13	0.0415553	-0.027, 0.110	0.034876	0.369322	226.186	0.0627795	0.427145	0.324725	-0.00147326	0.00295794	0.628241
Oily fish intake || id:ukb-b-2209	Weighted median	13	0.0218772	0.000, 0.043	0.010975	0.051357
Oily fish intake || id:ukb-b-2209	Inverse variance weighted	13	0.0249795	0.005, 0.045	0.010098	0.0148572
Oily fish intake || id:ukb-b-2209	Simple mode	13	0.0256609	-0.008, 0.059	0.0170128	0.174823
Oily fish intake || id:ukb-b-2209	Weighted mode	13	0.0243587	-0.007, 0.055	0.0158565	0.167141
Bread intake || id:ukb-b-11348	MR Egger	13	0.0559241	-0.009, 0.121	0.0332981	0.151502	226.186	0.0627795	0.0428524	0.0874005	-0.00433064	0.00282414	0.153412
Bread intake || id:ukb-b-11348	Weighted median	13	0.0119724	-0.011, 0.035	0.0117868	0.619501
Bread intake || id:ukb-b-11348	Inverse variance weighted	13	0.00719991	-0.013, 0.028	0.0105031	0.992326
Bread intake || id:ukb-b-11348	Simple mode	13	0.0224877	-0.016, 0.061	0.0196678	0.343974
Bread intake || id:ukb-b-11348	Weighted mode	13	0.0224877	-0.016, 0.061	0.0196148	0.342437
Processed meat intake || id:ukb-b-6324	MR Egger	13	0.0317276	-0.086, 0.149	0.0598589	0.990221	226.186	0.0627795	5.32355e-07	2.93559e-07	-0.00173539	0.00507697	0.738931
Processed meat intake || id:ukb-b-6324	Weighted median	13	-0.00315558	-0.028, 0.022	0.012806	0.990536
Processed meat intake || id:ukb-b-6324	Inverse variance weighted	13	0.0122033	-0.022, 0.046	0.0172305	0.95759
Processed meat intake || id:ukb-b-6324	Simple mode	13	-0.00606773	-0.044, 0.032	0.019367	0.997971
Processed meat intake || id:ukb-b-6324	Weighted mode	13	-0.00667813	-0.043, 0.030	0.0187256	0.994252
Processed meat intake || id:ukb-b-6324	MR Egger 1	10	0.020088	-0.080, 0.120	0.0508878	0.703342	252.316	0.0538047	0.187308	0.109174	0.00140373	0.00440744	0.758268
Processed meat intake || id:ukb-b-6324	Weighted median 1	10	0.0124336	-0.018, 0.043	0.0154075	0.419676
Processed meat intake || id:ukb-b-6324	Inverse variance weighted 1	10	0.0353313	0.003, 0.067	0.0164029	0.0312427
Processed meat intake || id:ukb-b-6324	Simple mode 1	10	0.000827784	-0.043, 0.044	0.0222547	0.971141
Processed meat intake || id:ukb-b-6324	Weighted mode 1	10	0.000827784	-0.037, 0.039	0.0193356	0.966787
Poultry intake || id:ukb-b-8006	MR Egger	12	-0.001	-0.056, 0.054	0.028	0.9963	235.707	0.0603704	0.210967	0.180923	-0.00159996	0.00246224	0.530465
Poultry intake || id:ukb-b-8006	Weighted median	12	-0.015	-0.035, 0.005	0.01	0.17375
Poultry intake || id:ukb-b-8006	Inverse variance weighted	12	-0.019	-0.035, -0.003	0.008	0.0357143
Poultry intake || id:ukb-b-8006	Simple mode	12	-0.012	-0.045, 0.021	0.017	0.698571
Poultry intake || id:ukb-b-8006	Weighted mode	12	-0.013	-0.048, 0.022	0.018	0.668571
Fresh fruit intake || id:ukb-b-3881	MR Egger	11	0.0216717	-0.026, 0.069	0.0242467	0.394701	243.607	0.0571701	0.0192251	0.0181077	-0.00339142	0.00178486	0.0866079
Fresh fruit intake || id:ukb-b-3881	Weighted median	11	0.000751019	-0.014, 0.016	0.00770555	0.922357
Fresh fruit intake || id:ukb-b-3881	Inverse variance weighted	11	-0.00524215	-0.019, 0.008	0.00677169	0.438855
Fresh fruit intake || id:ukb-b-3881	Simple mode	11	0.0119792	-0.014, 0.038	0.0130793	0.381279
Fresh fruit intake || id:ukb-b-3881	Weighted mode	11	0.0114809	-0.013, 0.036	0.0126253	0.384553
Fresh fruit intake || id:ukb-b-3881	MR Egger 1	9	0.0373987	-0.001, 0.076	0.0196476	0.0987	204.392	0.0393084	0.171	0.808	-0.00481	0.0017	0.269
Fresh fruit intake || id:ukb-b-3881	Weighted median 1	9	-0.00963024	-0.026, 0.007	0.00836645	0.24971
Fresh fruit intake || id:ukb-b-3881	Inverse variance weighted 1	9	-0.0152523	-0.029, -0.002	0.0067963	0.0248192
Fresh fruit intake || id:ukb-b-3881	Simple mode 1	9	-0.0301168	-0.060, -0.001	0.015064	0.0806081
Fresh fruit intake || id:ukb-b-3881	Weighted mode 1	9	-0.0055076	-0.033, 0.022	0.0138856	0.702002
Cooked vegetable intake || id:ukb-b-8089	MR Egger	13	0.0405996	-0.006, 0.088	0.0239994	0.132006	226.186	0.0627795	0.0647718	0.183039	-0.00395179	0.00203543	0.0782418
Cooked vegetable intake || id:ukb-b-8089	Weighted median	13	-0.00390484	-0.020, 0.013	0.00837623	0.99137
Cooked vegetable intake || id:ukb-b-8089	Inverse variance weighted	13	-0.00386284	-0.019, 0.012	0.00796254	0.99092
Cooked vegetable intake || id:ukb-b-8089	Simple mode	13	-0.00418919	-0.030, 0.021	0.0130763	0.99514
Cooked vegetable intake || id:ukb-b-8089	Weighted mode	13	-0.00489621	-0.026, 0.017	0.011001	0.996605
Overall healthy diet || id:ebi-a-GCST90096893	MR Egger	11	-0.12601	-0.233, -0.019	0.0548335	0.0523878	233.579	0.0598228	0.158878	0.432944	0.0101077	0.0044131	0.0477453
Overall healthy diet || id:ebi-a-GCST90096893	Weighted median	11	0.00400631	-0.039, 0.047	0.0217368	0.995377
Overall healthy diet || id:ebi-a-GCST90096893	Inverse variance weighted	11	-0.00519978	-0.040, 0.030	0.0178816	0.998561
Overall healthy diet || id:ebi-a-GCST90096893	Simple mode	11	0.00205871	-0.072, 0.077	0.03804	0.995791
Overall healthy diet || id:ebi-a-GCST90096893	Weighted mode	11	0.00127922	-0.071, 0.073	0.0367532	0.997292
Cheese consumption || id:ebi-a-GCST90096906	MR Egger	10	0.00317984	-0.018, 0.024	0.0107771	0.998773	255.43	0.0544724	0.0399107	0.0265295	0.000296599	0.000872896	0.742765
Cheese consumption || id:ebi-a-GCST90096906	Weighted median	10	0.00452784	-0.002, 0.011	0.00335234	0.252582
Cheese consumption || id:ebi-a-GCST90096906	Inverse variance weighted	10	0.00668506	0.001, 0.012	0.00296159	0.0266578
Cheese consumption || id:ebi-a-GCST90096906	Simple mode	10	0.00274702	-0.009, 0.014	0.005901	0.990877
Cheese consumption || id:ebi-a-GCST90096906	Weighted mode	10	0.00251049	-0.007, 0.012	0.00461783	0.99981
Cheese consumption || id:ebi-a-GCST90096906	MR Egger 1	9	0.000327395	-0.018, 0.018	0.00916357	0.972497	272.049	0.0521937	0.150438	0.150561	0.000691292	0.000758013	0.392104
Cheese consumption || id:ebi-a-GCST90096906	Weighted median 1	9	0.00463173	-0.001, 0.011	0.00310474	0.135745
Cheese consumption || id:ebi-a-GCST90096906	Inverse variance weighted 1	9	0.0082979	0.003, 0.014	0.00272536	0.00232912
Cheese consumption || id:ebi-a-GCST90096906	Simple mode 1	9	0.00256178	-0.008, 0.013	0.00520986	0.636126
Cheese consumption || id:ebi-a-GCST90096906	Weighted mode 1	9	0.00228637	-0.007, 0.011	0.00466017	0.636868
Cooked vegetables consumption || id:ebi-a-GCST90096907	MR Egger	11	0.0162602	-0.003, 0.036	0.00996926	0.196172	243.607	0.0571701	0.297084	0.410542	-0.00125637	0.000802953	0.152096
Cooked vegetables consumption || id:ebi-a-GCST90096907	Weighted median	11	0.00110185	-0.006, 0.008	0.00359552	0.998982
Cooked vegetables consumption || id:ebi-a-GCST90096907	Inverse variance weighted	11	0.0012599	-0.004, 0.007	0.00292627	0.992227
Cooked vegetables consumption || id:ebi-a-GCST90096907	Simple mode	11	0.00136496	-0.010, 0.013	0.00569333	0.996307
Cooked vegetables consumption || id:ebi-a-GCST90096907	Weighted mode	11	0.000320086	-0.011, 0.011	0.00555027	0.997757
Non-oily fish consumption || id:ebi-a-GCST90096917	MR Egger	11	0.0168899	-0.039, 0.073	0.0285325	0.994211	204.392	0.0393084	0.00354639	0.00210815	-0.000651379	0.00229886	0.78332
Non-oily fish consumption || id:ebi-a-GCST90096917	Weighted median	11	0.0185819	0.005, 0.032	0.00695779	0.00841142
Non-oily fish consumption || id:ebi-a-GCST90096917	Inverse variance weighted	11	0.00911657	-0.006, 0.024	0.00747191	0.317746
Non-oily fish consumption || id:ebi-a-GCST90096917	Simple mode	11	0.0197929	-0.000, 0.040	0.0101268	0.0879489
Non-oily fish consumption || id:ebi-a-GCST90096917	Weighted mode	11	0.0200473	-0.001, 0.041	0.0106522	0.0991453
Non-oily fish consumption || id:ebi-a-GCST90096917	MR Egger 1	10	0.0163207	-0.023, 0.056	0.0201084	0.44048	244.008	0.0572649	0.246245	0.177937	-0.000113428	0.00162887	0.946193
Non-oily fish consumption || id:ebi-a-GCST90096917	Weighted median 1	10	0.0186898	0.005, 0.032	0.00685168	0.00637631
Non-oily fish consumption || id:ebi-a-GCST90096917	Inverse variance weighted 1	10	0.0149803	0.004, 0.026	0.00548948	0.00635422
Non-oily fish consumption || id:ebi-a-GCST90096917	Simple mode 1	10	0.0201509	-0.003, 0.043	0.0117193	0.119646
Non-oily fish consumption || id:ebi-a-GCST90096917	Weighted mode 1	10	0.0203243	-0.002, 0.043	0.011407	0.108479
Oily fish consumption || id:ebi-a-GCST90096918	MR Egger	11	0.0713969	0.004, 0.139	0.0344748	0.0853184	233.579	0.0598228	0.00598283	0.0137917	-0.00362417	0.00277672	0.224206
Oily fish consumption || id:ebi-a-GCST90096918	Weighted median	11	0.0281516	0.010, 0.047	0.00951014	0.00307474
Oily fish consumption || id:ebi-a-GCST90096918	Inverse variance weighted	11	0.0281273	0.009, 0.047	0.00978603	0.00405007
Oily fish consumption || id:ebi-a-GCST90096918	Simple mode	11	0.0308331	0.001, 0.060	0.0150683	0.0679364
Oily fish consumption || id:ebi-a-GCST90096918	Weighted mode	11	0.0289883	0.003, 0.055	0.0134128	0.0559919
Oily fish consumption || id:ebi-a-GCST90096918	MR Egger 1	10	0.0659749	0.014, 0.117	0.0262782	0.036335	244.008	0.0572649	0.177857	0.221841	-0.00263456	0.00214098	0.253448
Oily fish consumption || id:ebi-a-GCST90096918	Weighted median 1	10	0.0305574	0.012, 0.049	0.00961673	0.00148535
Oily fish consumption || id:ebi-a-GCST90096918	Inverse variance weighted 1	10	0.0350003	0.020, 0.050	0.00775801	6.43697e-06
Oily fish consumption || id:ebi-a-GCST90096918	Simple mode 1	10	0.0308258	0.001, 0.060	0.0150108	0.0702063
Oily fish consumption || id:ebi-a-GCST90096918	Weighted mode 1	10	0.0295484	-0.000, 0.059	0.0150957	0.0819851
Poultry consumption || id:ebi-a-GCST90096920	MR Egger	11	-0.00301909	-0.019, 0.013	0.0083737	0.994225	243.607	0.0571701	0.148138	0.105764	0.000154698	0.000674407	0.823699
Poultry consumption || id:ebi-a-GCST90096920	Weighted median	11	0.000988659	-0.004, 0.006	0.00271613	0.994317
Poultry consumption || id:ebi-a-GCST90096920	Inverse variance weighted	11	-0.00117197	-0.005, 0.003	0.00218522	0.994793
Poultry consumption || id:ebi-a-GCST90096920	Simple mode	11	0.00296753	-0.007, 0.013	0.00517093	0.826745
Poultry consumption || id:ebi-a-GCST90096920	Weighted mode	11	0.00278475	-0.007, 0.012	0.00491521	0.833579
Processed meat consumption || id:ebi-a-GCST90096921	MR Egger	11	0.00116752	-0.030, 0.032	0.0158942	0.994305	243.607	0.0571701	0.000613023	0.000327361	0.000258765	0.00128016	0.844306
Processed meat consumption || id:ebi-a-GCST90096921	Weighted median	11	0.000810927	-0.006, 0.007	0.00337866	0.990516
Processed meat consumption || id:ebi-a-GCST90096921	Inverse variance weighted	11	0.00425701	-0.004, 0.012	0.00414667	0.609209
Processed meat consumption || id:ebi-a-GCST90096921	Simple mode	11	-0.000963613	-0.010, 0.008	0.004412	0.990788
Processed meat consumption || id:ebi-a-GCST90096921	Weighted mode	11	-0.000448428	-0.009, 0.008	0.00437425	0.990679
Processed meat consumption || id:ebi-a-GCST90096921	MR Egger 1	9	0.00299728	-0.014, 0.020	0.00865402	0.739261	271.374	0.0520633	0.90336	0.87236	-0.000395638	0.000708313	0.593868
Processed meat consumption || id:ebi-a-GCST90096921	Weighted median 1	9	-0.00245585	-0.009, 0.004	0.00340288	0.47048
Processed meat consumption || id:ebi-a-GCST90096921	Inverse variance weighted 1	9	-0.00161105	-0.007, 0.004	0.00261237	0.537432
Processed meat consumption || id:ebi-a-GCST90096921	Simple mode 1	9	-0.00290817	-0.014, 0.008	0.00549058	0.610723
Processed meat consumption || id:ebi-a-GCST90096921	Weighted mode 1	9	0.00154394	-0.009, 0.012	0.00519741	0.773988
Salad / raw vegetable intake || id:ukb-b-1996	MR Egger	13	0.052214	0.003, 0.102	0.0253612	0.063996	226.186	0.0627795	0.00168627	0.0439078	-0.00535661	0.00215095	0.0300173
Salad / raw vegetable intake || id:ukb-b-1996	Weighted median	13	-0.00761064	-0.025, 0.010	0.00883547	0.972581
Salad / raw vegetable intake || id:ukb-b-1996	Inverse variance weighted	13	-0.0080533	-0.026, 0.010	0.00908114	0.625297
Salad / raw vegetable intake || id:ukb-b-1996	Simple mode	13	-0.00528975	-0.040, 0.029	0.0175273	0.996797
Salad / raw vegetable intake || id:ukb-b-1996	Weighted mode	13	-0.00731078	-0.039, 0.024	0.0159299	0.99309
Salad / raw vegetable intake || id:ukb-b-1996	MR Egger 1	11	0.0389711	-0.003, 0.081	0.0214727	0.10293	245.051	0.0575113	0.119457	0.266256	-0.00351321	0.00190246	0.0978678
Salad / raw vegetable intake || id:ukb-b-1996	Weighted median 1	11	-0.00730223	-0.025, 0.010	0.00903747	0.419093
Salad / raw vegetable intake || id:ukb-b-1996	Inverse variance weighted 1	11	0.00133786	-0.013, 0.016	0.00753695	0.85911
Salad / raw vegetable intake || id:ukb-b-1996	Simple mode 1	11	-0.0110701	-0.044, 0.022	0.0169199	0.527703
Salad / raw vegetable intake || id:ukb-b-1996	Weighted mode 1	11	-0.0110701	-0.045, 0.023	0.0175067	0.541356
Salad consumption || id:ebi-a-GCST90096923	MR Egger	8	0.019	-0.020, 0.058	0.02	0.75	291.258	0.0496463	0.18708	0.0921482	-0.00300998	0.00166544	0.120722
Salad consumption || id:ebi-a-GCST90096923	Weighted median	8	-0.005	-0.019, 0.009	0.007	0.863333
Salad consumption || id:ebi-a-GCST90096923	Inverse variance weighted	8	-0.015	-0.029, -0.001	0.007	0.0475
Salad consumption || id:ebi-a-GCST90096923	Simple mode	8	-0.002	-0.020, 0.016	0.009	0.998333
Salad consumption || id:ebi-a-GCST90096923	Weighted mode	8	-0.002	-0.018, 0.014	0.008	0.990925
Food liking traits
F-Salad vegetables liking	MR Egger	13	0.044	-0.272, 0.360	0.161	0.99576	246.942	0.0579573
	Weighted median	13	-0.175	-0.293, -0.057	0.06	0.004
	IVW	13	-0.12	-0.218, -0.022	0.05	0.017
	Simple mode	13	-0.258	-0.495, -0.021	0.121	0.054
	Weighted mode	13	-0.252	-0.511, 0.007	0.132	0.08
F-Fruit liking	MR Egger	14	0.018	-0.268, 0.304	0.146	0.9943	218.985	0.0654772
	Weighted median	14	-0.038	-0.148, 0.072	0.056	0.99964
	IVW	14	-0.085	-0.167, -0.003	0.042	0.0504
	Simple mode	14	-0.009	-0.225, 0.207	0.11	0.9961
	Weighted mode	14	-0.009	-0.203, 0.185	0.099	0.99568
F-Fatty/salty food liking	MR Egger	14	-0.07	0.217, -0.357	-0.14644	0.177	218.985	0.0654772
	Weighted median	14	0.049	0.026, 0.072	0.01176	0.0348
	IVW	14	0.04	0.023, 0.057	0.00864	0.01
	Simple mode	14	0.053	-0.027, 0.133	0.041	0.2772
	Weighted mode	14	0.054	-0.028, 0.136	0.042	0.2736
F-low caloric food liking	MR Egger	12	0.063	-0.353, 0.479	0.212	0.99158	235.707	0.0603704
	Weighted median	12	-0.114	-0.273, 0.045	0.081	0.318
	IVW	12	-0.125	-0.248, -0.002	0.063	0.0675
	Simple mode	12	0.059	-0.235, 0.353	0.15	0.991
	Weighted mode	12	0.059	-0.213, 0.331	0.139	0.99031
F-Acquired liking	MR Egger	16	-0.042	-0.369, 0.285	0.167	0.99418	210.892	0.069
	Weighted median	16	0.072	-0.022, 0.166	0.048	0.198
	IVW	16	0.047	-0.055, 0.149	0.052	0.99077
	Simple mode	16	0.072	-0.095, 0.239	0.085	0.612
	Weighted mode	16	0.056	-0.103, 0.215	0.081	0.75
F-Highly palatable liking	MR Egger	16	-0.025	-0.168, 0.118	0.073	0.888	210.892	0.069
	Weighted median	16	-0.017	-0.054, 0.020	0.019	0.99095
	IVW	16	0.009	-0.034, 0.052	0.022	0.99212
	Simple mode	16	-0.022	-0.081, 0.037	0.03	0.95
	Weighted mode	16	-0.016	-0.071, 0.039	0.028	0.99172
Biological and physiological traits related to dietary preferences
GLP-1-stimulated insulin secretion	MR Egger	13	-3.01	-5.380, -0.640	1.209	0.03	177.638	0.0494181	0.834443	0.428831	0.245249	0.103049	0.036506	17.7639
	Weighted median	13	0.219	-0.863, 1.301	0.552	0.992456
	IVW	13	-0.279	-1.030, 0.472	0.383	0.465866
	Simple mode	13	0.563	-1.323, 2.449	0.962	0.855
	Weighted mode	13	0.506	-1.713, 2.725	1.132	0.991934
Fibroblast growth factor-21	MR Egger	13	0.176	-1.300, 1.652	0.753	0.996855	177.638	0.0494181	0.241526	0.189948	0.0217958	0.0635784	0.738197	17.7639
	Weighted median	13	0.32	-0.178, 0.818	0.254	0.267429
	IVW	13	0.425	0.051, 0.799	0.191	0.02925
	Simple mode	13	0.939	0.149, 1.729	0.403	0.04275
	Weighted mode	13	-0.056	-0.724, 0.612	0.341	0.999285
Peptide YY	MR Egger	4	5.521	0.554, 10.488	2.534	0.2415	126.945	0.0109248	0.101937	0.379932	-0.417686	0.202084	0.174697	12.6944
	Weighted median	4	0.013	-0.742, 0.768	0.385	0.99757
	IVW	4	0.321	-0.526, 1.168	0.432	0.6855
	Simple mode	4	-0.272	-1.421, 0.877	0.586	0.995165
	Weighted mode	4	-0.257	-1.457, 0.943	0.612	0.995795
Poor appetite or overeating	MR Egger	13	1.549	0.263, 2.835	0.656	0.04275	177.638	0.0494181	0.0822366	0.31961	-0.126917	0.0526559	0.0345959	17.7639
	Weighted median	13	0.113	-0.255, 0.481	0.188	0.819
	IVW	13	0.003	-0.320, 0.326	0.165	0.99874
	Simple mode	13	0.12	-0.460, 0.700	0.296	0.99079
	Weighted mode	13	0.135	-0.418, 0.688	0.282	0.96
Body mass index	MR Egger	9	-0.127	-0.856, 0.602	0.372	0.99229	124.081	0.0240279	0.141234	0.217996	0.0118137	0.0284403	0.690295	12.4081
	Weighted median	9	0.055	0.026, 0.084	0.015	0.0001
	IVW	9	0.027	-0.046, 0.100	0.037	0.837
	Simple mode	9	0.078	0.039, 0.117	0.02	0.004
	Weighted mode	9	0.063	0.024, 0.102	0.02	0.014
Anorexia nervosa	MR Egger	13	-1.262	-3.696, 1.172	1.242	0.5976	177.638	0.0494181	0.348896	0.330211	0.0905329	0.106159	0.411952	17.7639
	Weighted median	13	-0.113	-1.103, 0.877	0.505	0.997035
	IVW	13	-0.253	-0.990, 0.484	0.376	0.995
	Simple mode	13	0.258	-1.424, 1.940	0.858	0.994605
	Weighted mode	13	0.224	-1.420, 1.868	0.839	0.99382
1 nSNP represented the number of valid instrumental variables (IVs) after removing SNPs which may introduce heterogeneity based on the leave-one-out analysis. Removal of rs72934503, rs112635299, rs1452075 for cereal intake; removal of rs2224274,rs9366877 for salad/raw vegetable intake; removal of rs1452075, rs2224274 for processed meat intake; removal of rs2391769, rs72934503, rs112635299 for fre…

## Sheet: Table S3 reverse_OE
Table S3. Reverse Mendelian Randomization analysis on the associations between dietary preferences and its related traits with autism spectrum disorder (ASD).
Exposures	Method	nSNP	β	Standard Error	P value	IVW_Q_pval	Egger_Q_pval	egger_intercept	egger_intercept_pval
Dietary preferences
Intake of sugar added to cereal || id:ukb-b-11697	MR Egger	10	-0.605292	0.537595	0.292837	0.878348	0.833695	0.00761074	0.657871
Intake of sugar added to cereal || id:ukb-b-11697	Weighted median	10	-0.300509	0.322824	0.351919
Intake of sugar added to cereal || id:ukb-b-11697	IVW	10	-0.384817	0.243155	0.113513
Intake of sugar added to cereal || id:ukb-b-11697	Simple mode	10	-0.24055	0.500857	0.642489
Intake of sugar added to cereal || id:ukb-b-11697	Weighted mode	10	-0.289605	0.507502	0.582204
Bread intake || id:ukb-b-11348	MR Egger	27	0.941134	1.15986	0.424782	0.0408482	0.0344583	-0.00951191	0.575017
Bread intake || id:ukb-b-11348	Weighted median	27	0.274901	0.325059	0.397722
Bread intake || id:ukb-b-11348	Inverse variance weighted	27	0.298945	0.256494	0.243813
Bread intake || id:ukb-b-11348	Simple mode	27	0.567931	0.576335	0.333501
Bread intake || id:ukb-b-11348	Weighted mode	27	0.488704	0.459944	0.297765
Cheese intake || id:ukb-b-1489	MR Egger	52	0.0425186	0.75869	0.955532	0.000368306	0.000271785	0.00306043	0.808932
Cheese intake || id:ukb-b-1489	Weighted median	52	0.0859842	0.215925	0.690473
Cheese intake || id:ukb-b-1489	Inverse variance weighted	52	0.221277	0.18495	0.231535
Cheese intake || id:ukb-b-1489	Simple mode	52	-0.203094	0.474004	0.670117
Cheese intake || id:ukb-b-1489	Weighted mode	52	-0.150291	0.519322	0.77345
Cereal intake || id:ukb-b-15926	MR Egger	34	-0.250857	1.17139	0.831786	0.00109118	0.000775217	0.00421366	0.800545
Cereal intake || id:ukb-b-15926	Weighted median	34	-0.118513	0.308985	0.701308
Cereal intake || id:ukb-b-15926	Inverse variance weighted	34	0.0389785	0.274837	0.887219
Cereal intake || id:ukb-b-15926	Simple mode	34	-0.487423	0.715332	0.500377
Cereal intake || id:ukb-b-15926	Weighted mode	34	-0.509806	0.643002	0.433527
Non-oily fish intake || id:ukb-b-17627	MR Egger	11	-1.35387	1.85423	0.48387	0.478596	0.417721	0.0134514	0.56784
Non-oily fish intake || id:ukb-b-17627	Weighted median	11	-0.304964	0.531711	0.566271
Non-oily fish intake || id:ukb-b-17627	Inverse variance weighted	11	-0.279482	0.388637	0.472058
Non-oily fish intake || id:ukb-b-17627	Simple mode	11	0.623425	0.995975	0.545373
Non-oily fish intake || id:ukb-b-17627	Weighted mode	11	-0.70365	0.776554	0.386186
Salad / raw vegetable intake || id:ukb-b-1996	MR Egger	12	1.39321	3.36564	0.68765	0.0609669	0.0414227	-0.00787545	0.825208
Salad / raw vegetable intake || id:ukb-b-1996	Weighted median	12	1.11919	0.665795	0.0927652
Salad / raw vegetable intake || id:ukb-b-1996	Inverse variance weighted	12	0.644435	0.619776	0.298439
Salad / raw vegetable intake || id:ukb-b-1996	Simple mode	12	1.04752	1.04543	0.337876
Salad / raw vegetable intake || id:ukb-b-1996	Weighted mode	12	0.711153	0.992694	0.488683
Oily fish intake || id:ukb-b-2209	MR Egger	51	-0.602625	0.732152	0.414447	0.044477	0.0477329	0.0114103	0.286066
Oily fish intake || id:ukb-b-2209	Weighted median	51	0.172789	0.235464	0.463057
Oily fish intake || id:ukb-b-2209	Inverse variance weighted	51	0.163301	0.178477	0.360208
Oily fish intake || id:ukb-b-2209	Simple mode	51	0.415847	0.624462	0.508517
Oily fish intake || id:ukb-b-2209	Weighted mode	51	-0.0286028	0.673919	0.966315
Processed meat intake || id:ukb-b-6324	MR Egger	21	2.75247	1.80583	0.143928	9.09718e-05	0.000200574	-0.033474	0.230905
Processed meat intake || id:ukb-b-6324	Weighted median	21	0.494042	0.396557	0.212828
Processed meat intake || id:ukb-b-6324	Inverse variance weighted	21	0.566198	0.380255	0.136488
Processed meat intake || id:ukb-b-6324	Simple mode	21	0.823699	0.867397	0.353639
Processed meat intake || id:ukb-b-6324	Weighted mode	21	0.610095	0.790498	0.449265
Poultry intake || id:ukb-b-8006	MR Egger	7	-27.9135	24.4275	0.304909	0.0105643	0.0199967	0.293164	0.318509
Poultry intake || id:ukb-b-8006	Weighted median	7	-0.538796	0.885105	0.542699
Poultry intake || id:ukb-b-8006	Inverse variance weighted	7	-0.876939	0.850202	0.302331
Poultry intake || id:ukb-b-8006	Simple mode	7	-2.33051	1.50461	0.172374
Poultry intake || id:ukb-b-8006	Weighted mode	7	-2.2766	1.46869	0.172098
Cooked vegetable intake || id:ukb-b-8089	MR Egger	15	-2.08232	7.50374	0.785757	0.000115231	6.4509e-05	0.0168263	0.831605
Cooked vegetable intake || id:ukb-b-8089	Weighted median	15	-0.157983	0.550582	0.77416
Cooked vegetable intake || id:ukb-b-8089	Inverse variance weighted	15	-0.460751	0.644952	0.474983
Cooked vegetable intake || id:ukb-b-8089	Simple mode	15	-0.122788	0.847951	0.886928
Cooked vegetable intake || id:ukb-b-8089	Weighted mode	15	-0.152746	0.808185	0.852807
Overall healthy diet || id:ebi-a-GCST90096893	MR Egger	15	-1.27174	0.657695	0.0752321			0.0277657	0.142166
Overall healthy diet || id:ebi-a-GCST90096893	Weighted median	15	-0.300921	0.212159	0.156081
Overall healthy diet || id:ebi-a-GCST90096893	Inverse variance weighted	15	-0.28797	0.199754	0.14941
Overall healthy diet || id:ebi-a-GCST90096893	Simple mode	15	-0.175703	0.377528	0.6488
Overall healthy diet || id:ebi-a-GCST90096893	Weighted mode	15	-0.669302	0.382475	0.102006
Bread consumption || id:ebi-a-GCST90096904	MR Egger	26	1.06061	0.791403	0.192744			-0.0141371	0.326375
Bread consumption || id:ebi-a-GCST90096904	Weighted median	26	0.232774	0.245063	0.342187
Bread consumption || id:ebi-a-GCST90096904	Inverse variance weighted	26	0.285816	0.168295	0.0894499
Bread consumption || id:ebi-a-GCST90096904	Simple mode	26	0.332936	0.430936	0.44701
Bread consumption || id:ebi-a-GCST90096904	Weighted mode	26	0.276935	0.36165	0.450992
Cheese consumption || id:ebi-a-GCST90096906	MR Egger	17	-3.72703	8.67957	0.673735			0.0136671	0.633917
Cheese consumption || id:ebi-a-GCST90096906	Weighted median	17	1.04887	1.81536	0.563415
Cheese consumption || id:ebi-a-GCST90096906	Inverse variance weighted	17	0.408257	1.68073	0.808079
Cheese consumption || id:ebi-a-GCST90096906	Simple mode	17	-0.059608	4.20775	0.988873
Cheese consumption || id:ebi-a-GCST90096906	Weighted mode	17	2.68174	3.68464	0.477242
Cooked vegetables consumption || id:ebi-a-GCST90096907	MR Egger	7	5.28912	9.54374	0.603316			-0.0330314	0.450536
Cooked vegetables consumption || id:ebi-a-GCST90096907	Weighted median	7	-2.25993	2.02878	0.265307
Cooked vegetables consumption || id:ebi-a-GCST90096907	Inverse variance weighted	7	-2.35072	1.91127	0.218725
Cooked vegetables consumption || id:ebi-a-GCST90096907	Simple mode	7	-0.0316438	3.44147	0.992962
Cooked vegetables consumption || id:ebi-a-GCST90096907	Weighted mode	7	-0.48508	3.00009	0.876859
Fresh fruit consumption || id:ebi-a-GCST90096912	MR Egger	47	0.408087	2.04045	0.842383			0.00468371	0.698188
Fresh fruit consumption || id:ebi-a-GCST90096912	Weighted median	47	1.40349	0.58965	0.0173027
Fresh fruit consumption || id:ebi-a-GCST90096912	Inverse variance weighted	47	1.17468	0.546992	0.031751
Fresh fruit consumption || id:ebi-a-GCST90096912	Simple mode	47	2.17131	1.46163	0.144222
Fresh fruit consumption || id:ebi-a-GCST90096912	Weighted mode	47	1.37808	1.00204	0.175706
Non-oily fish consumption || id:ebi-a-GCST90096917	MR Egger	5	8.13663	11.6243	0.534343			-0.0832329	0.412672
Non-oily fish consumption || id:ebi-a-GCST90096917	Weighted median	5	-2.56355	1.39717	0.066533
Non-oily fish consumption || id:ebi-a-GCST90096917	Inverse variance weighted	5	-2.74112	1.90283	0.149712
Non-oily fish consumption || id:ebi-a-GCST90096917	Simple mode	5	-1.95852	1.88765	0.358084
Non-oily fish consumption || id:ebi-a-GCST90096917	Weighted mode	5	-1.90892	1.92795	0.378159
Oily fish consumption || id:ebi-a-GCST90096918	MR Egger	42	0.483748	1.42017	0.735168			-0.00698879	0.645808
Oily fish consumption || id:ebi-a-GCST90096918	Weighted median	42	-0.259233	0.357337	0.468172
Oily fish consumption || id:ebi-a-GCST90096918	Inverse variance weighted	42	-0.157619	0.311231	0.612549
Oily fish consumption || id:ebi-a-GCST90096918	Simple mode	42	-0.579834	0.881221	0.514223
Oily fish consumption || id:ebi-a-GCST90096918	Weighted mode	42	-0.750328	0.963304	0.440505
Poultry consumption || id:ebi-a-GCST90096920	MR Egger							NA	NA
Poultry consumption || id:ebi-a-GCST90096920	Weighted median
Poultry consumption || id:ebi-a-GCST90096920	Inverse variance weighted	2	-0.537246	3.9363	0.891438
Poultry consumption || id:ebi-a-GCST90096920	Simple mode
Poultry consumption || id:ebi-a-GCST90096920	Weighted mode
Processed meat consumption || id:ebi-a-GCST90096921	MR Egger	6	1.60402	17.4038	0.930998			-0.000197323	0.99759
Processed meat consumption || id:ebi-a-GCST90096921	Weighted median	6	0.837929	2.35708	0.722219
Processed meat consumption || id:ebi-a-GCST90096921	Inverse variance weighted	6	1.54873	2.3366	0.50745
Processed meat consumption || id:ebi-a-GCST90096921	Simple mode	6	0.67404	3.4973	0.854753
Processed meat consumption || id:ebi-a-GCST90096921	Weighted mode	6	0.67404	3.16436	0.839732
Salad consumption || id:ebi-a-GCST90096923	MR Egger	23	10.9744	3.59728	0.00607325			-0.0721456	0.0049108
Salad consumption || id:ebi-a-GCST90096923	Weighted median	23	-0.13818	0.746981	0.853241
Salad consumption || id:ebi-a-GCST90096923	Inverse variance weighted	23	-0.140865	0.779973	0.85668
Salad consumption || id:ebi-a-GCST90096923	Simple mode	23	-0.282074	1.26145	0.825124
Salad consumption || id:ebi-a-GCST90096923	Weighted mode	23	0.410767	1.12295	0.718014
dietary preferences-related traits
body mass index || id:ieu-b-40	MR Egger	446	0.014295	0.152321	0.925272	1.21433e-17	1.14377e-17	0.00190407	0.442862
body mass index || id:ieu-b-40	Weighted median	446	0.115713	0.0833166	0.164883
body mass index || id:ieu-b-40	IVW	446	0.122248	0.0586775	0.0372151
body mass index || id:ieu-b-40	Simple mode	446	0.126217	0.258549	0.625667
body mass index || id:ieu-b-40	Weighted mode	446	0.225879	0.134349	0.0934095
Poor appetite or overeating|| id:ukb-e-20511_CSA	MR Egger	9	0.0476776	0.0439733	0.314183	0.882809	0.983692	-0.0312025	0.177744
Poor appetite or overeating|| id:ukb-e-20511_CSA	Weighted median	9	-0.00994176	0.0271943	0.714677
Poor appetite or overeating|| id:ukb-e-20511_CSA	Inverse variance weighted	9	-0.0097711	0.021526	0.649887
Poor appetite or overeating|| id:ukb-e-20511_CSA	Simple mode	9	-0.0168908	0.0386864	0.67394
Poor appetite or overeating|| id:ukb-e-20511_CSA	Weighted mode	9	-0.0188318	0.0351468	0.606665
Anorexia nervosa|| id:finn-b-R18_ANOREXIA	MR Egger	7	-0.00207896	0.030264	0.947896	0.985812	0.968789	0.00609527	0.794946
Anorexia nervosa|| id:finn-b-R18_ANOREXIA	Weighted median	7	0.00773282	0.0149657	0.605363
Anorexia nervosa|| id:finn-b-R18_ANOREXIA	Inverse variance weighted	7	0.00553044	0.0120585	0.646498
Anorexia nervosa|| id:finn-b-R18_ANOREXIA	Simple mode	7	0.00847228	0.0210518	0.701299
Anorexia nervosa|| id:finn-b-R18_ANOREXIA	Weighted mode	7	0.00895439	0.0188823	0.652108
Peptide YY || id:prot-c-3727_35_1	MR Egger	5	0.216267	0.214738	0.388068	0.129898	0.147641	-0.048826	0.393667
Peptide YY || id:prot-c-3727_35_1	Weighted median	5	0.00687103	0.0456934	0.880471
Peptide YY || id:prot-c-3727_35_1	Inverse variance weighted	5	0.00702718	0.0419216	0.866877
Peptide YY || id:prot-c-3727_35_1	Simple mode	5	0.0439274	0.0613216	0.513376
Peptide YY || id:prot-c-3727_35_1	Weighted mode	5	0.0416034	0.0602058	0.527563
Fibroblast growth factor-21|| id:ebi-a-GCST90010123	MR Egger	14	0.00411318	0.0300359	0.893347	0.6308	0.554158	-0.00211936	0.819994
Fibroblast growth factor-21|| id:ebi-a-GCST90010123	Weighted median	14	-0.00505144	0.0239591	0.833015
Fibroblast growth factor-21|| id:ebi-a-GCST90010123	Inverse variance weighted	14	-0.00163352	0.0170804	0.923809
Fibroblast growth factor-21|| id:ebi-a-GCST90010123	Simple mode	14	-0.0176846	0.0373288	0.643534
Fibroblast growth factor-21|| id:ebi-a-GCST90010123	Weighted mode	14	-0.00203736	0.0323155	0.950689

## Sheet:  Table S4 MR_GM
Table S4. Mendelian Randomization analysis of the relationships between gut microbiome and autism spectrum disorder (ASD).
Exposures (Gut microbial taxa)	Outcomes	Method	nSNP	β	95% CI	Standard Error	P value	FDR
ebi-a-GCST90016908	Autism Spectrum Disorder || id:ieu-a-1185	MR Egger	14	0.0550478	-0.328, 0.438	0.195487	0.783053	0.994063
ebi-a-GCST90016909	Autism Spectrum Disorder || id:ieu-a-1185	MR Egger	6	-0.0148738	-0.715, 0.685	0.357301	0.96879	0.999986
ebi-a-GCST90016910	Autism Spectrum Disorder || id:ieu-a-1185	MR Egger	16	0.119836	-0.227, 0.467	0.176921	0.509228	0.995569
ebi-a-GCST90016911	Autism Spectrum Disorder || id:ieu-a-1185	MR Egger	13	0.204522	-0.099, 0.508	0.154752	0.213127	0.250568
ebi-a-GCST90016912	Autism Spectrum Disorder || id:ieu-a-1185	MR Egger	12	-0.0865571	-0.814, 0.641	0.371273	0.820358	0.990979
ebi-a-GCST90016913	Autism Spectrum Disorder || id:ieu-a-1185	MR Egger	13	-0.00701863	-0.475, 0.461	0.238798	0.977079	0.999934
ebi-a-GCST90016914	Autism Spectrum Disorder || id:ieu-a-1185	MR Egger	13	-0.463538	-1.269, 0.342	0.411021	0.283414	0.368015
ebi-a-GCST90016915	Autism Spectrum Disorder || id:ieu-a-1185	MR Egger	11	-0.0715825	-0.587, 0.444	0.263034	0.791654	0.99532
ebi-a-GCST90016916	Autism Spectrum Disorder || id:ieu-a-1185	MR Egger	13	0.704401	0.015, 1.394	0.351734	0.0704829	0.0721413
ebi-a-GCST90016917	Autism Spectrum Disorder || id:ieu-a-1185	MR Egger	6	0.0934527	-0.590, 0.777	0.348509	0.801844	0.997708
ebi-a-GCST90016918	Autism Spectrum Disorder || id:ieu-a-1185	MR Egger	8	-0.222276	-0.640, 0.196	0.213169	0.337257	0.462069
ebi-a-GCST90016919	Autism Spectrum Disorder || id:ieu-a-1185	MR Egger	10	0.18723	-0.092, 0.466	0.1424	0.225007	0.266335
ebi-a-GCST90016920	Autism Spectrum Disorder || id:ieu-a-1185	MR Egger	10	-0.158329	-0.488, 0.171	0.168169	0.374013	0.565897
ebi-a-GCST90016921	Autism Spectrum Disorder || id:ieu-a-1185	MR Egger	12	-0.264479	-0.844, 0.316	0.295923	0.392462	0.620804
ebi-a-GCST90016922	Autism Spectrum Disorder || id:ieu-a-1185	MR Egger	12	-0.587098	-1.115, -0.059	0.26952	0.0544008	0.0550334
ebi-a-GCST90016923	Autism Spectrum Disorder || id:ieu-a-1185	MR Egger	10	0.383222	-0.088, 0.854	0.240338	0.149488	0.171124
ebi-a-GCST90016924	Autism Spectrum Disorder || id:ieu-a-1185	MR Egger	6	-0.487444	-1.016, 0.041	0.269445	0.144704	0.161401
ebi-a-GCST90016925	Autism Spectrum Disorder || id:ieu-a-1185	MR Egger	5	0.0774021	-0.302, 0.457	0.193584	0.716043	0.992248
ebi-a-GCST90016926	Autism Spectrum Disorder || id:ieu-a-1185	MR Egger	12	0.169468	-0.680, 1.019	0.433287	0.70391	0.991488
ebi-a-GCST90016927	Autism Spectrum Disorder || id:ieu-a-1185	MR Egger	7	0.751381	-0.421, 1.924	0.598206	0.264589	0.328847
ebi-a-GCST90016928	Autism Spectrum Disorder || id:ieu-a-1185	MR Egger	9	0.104038	-0.459, 0.667	0.287315	0.727958	0.993899
ebi-a-GCST90016929	Autism Spectrum Disorder || id:ieu-a-1185	MR Egger	10	0.436352	-0.060, 0.933	0.253262	0.123197	0.130709
ebi-a-GCST90016931	Autism Spectrum Disorder || id:ieu-a-1185	MR Egger	10	-0.399845	-0.964, 0.165	0.288048	0.202533	0.236515
ebi-a-GCST90016932	Autism Spectrum Disorder || id:ieu-a-1185	MR Egger	15	-0.212729	-0.678, 0.252	0.237237	0.386187	0.59997
ebi-a-GCST90016933	Autism Spectrum Disorder || id:ieu-a-1185	MR Egger	13	-0.463538	-1.269, 0.342	0.411021	0.283414	0.368015
ebi-a-GCST90016934	Autism Spectrum Disorder || id:ieu-a-1185	MR Egger	11	0.278154	-0.104, 0.660	0.194729	0.186943	0.216854
ebi-a-GCST90016935	Autism Spectrum Disorder || id:ieu-a-1185	MR Egger	8	-0.14238	-0.588, 0.304	0.227568	0.554574	0.991913
ebi-a-GCST90016936	Autism Spectrum Disorder || id:ieu-a-1185	MR Egger	7	-0.0945538	-1.216, 1.026	0.571965	0.875173	0.992514
ebi-a-GCST90016937	Autism Spectrum Disorder || id:ieu-a-1185	MR Egger	13	0.704401	0.015, 1.394	0.351734	0.0704829	0.0721413
ebi-a-GCST90016938	Autism Spectrum Disorder || id:ieu-a-1185	MR Egger	8	-0.405308	-1.072, 0.261	0.33993	0.278145	0.355862
ebi-a-GCST90016939	Autism Spectrum Disorder || id:ieu-a-1185	MR Egger	10	0.283486	-0.366, 0.933	0.331402	0.417205	0.711702
ebi-a-GCST90016940	Autism Spectrum Disorder || id:ieu-a-1185	MR Egger	17	0.199539	-0.225, 0.624	0.216709	0.371743	0.548163
ebi-a-GCST90016941	Autism Spectrum Disorder || id:ieu-a-1185	MR Egger	8	-0.173016	-0.554, 0.208	0.194462	0.407873	0.675903
ebi-a-GCST90016942	Autism Spectrum Disorder || id:ieu-a-1185	MR Egger	10	-0.158329	-0.488, 0.171	0.168169	0.374013	0.565897
ebi-a-GCST90016943	Autism Spectrum Disorder || id:ieu-a-1185	MR Egger	14	0.00535603	-0.327, 0.338	0.169779	0.975352	0.999924
ebi-a-GCST90016944	Autism Spectrum Disorder || id:ieu-a-1185	MR Egger	14	-0.0771143	-0.290, 0.136	0.108855	0.49222	0.941168
ebi-a-GCST90016945	Autism Spectrum Disorder || id:ieu-a-1185	MR Egger	9	0.108496	-0.355, 0.572	0.236341	0.660102	0.99767
ebi-a-GCST90016946	Autism Spectrum Disorder || id:ieu-a-1185	MR Egger	14	0.0601393	-0.351, 0.471	0.209671	0.779137	0.992279
ebi-a-GCST90016947	Autism Spectrum Disorder || id:ieu-a-1185	MR Egger	8	-0.190733	-1.374, 0.993	0.603887	0.762821	0.998241
ebi-a-GCST90016948	Autism Spectrum Disorder || id:ieu-a-1185	MR Egger	15	0.17942	-0.284, 0.642	0.236244	0.461123	0.835785
ebi-a-GCST90016949	Autism Spectrum Disorder || id:ieu-a-1185	MR Egger	13	0.538402	-0.143, 1.220	0.347614	0.149692	0.172492
ebi-a-GCST90016950	Autism Spectrum Disorder || id:ieu-a-1185	MR Egger	18	-0.0671042	-0.570, 0.435	0.25637	0.796856	0.996488
ebi-a-GCST90016951	Autism Spectrum Disorder || id:ieu-a-1185	MR Egger	10	-0.0901286	-0.585, 0.405	0.252441	0.730305	0.994437
ebi-a-GCST90016952	Autism Spectrum Disorder || id:ieu-a-1185	MR Egger	14	0.280312	-0.279, 0.839	0.285204	0.345084	0.48423
ebi-a-GCST90016953	Autism Spectrum Disorder || id:ieu-a-1185	MR Egger	9	0.0989371	-0.189, 0.387	0.146991	0.522486	0.990696
ebi-a-GCST90016954	Autism Spectrum Disorder || id:ieu-a-1185	MR Egger	13	-0.295581	-0.646, 0.055	0.178996	0.126904	0.137151
ebi-a-GCST90016955	Autism Spectrum Disorder || id:ieu-a-1185	MR Egger	12	0.0461381	-0.342, 0.434	0.197893	0.82035	0.999221
ebi-a-GCST90016956	Autism Spectrum Disorder || id:ieu-a-1185	MR Egger	19	0.149484	-0.137, 0.436	0.146256	0.321072	0.433074
ebi-a-GCST90016957	Autism Spectrum Disorder || id:ieu-a-1185	MR Egger	10	0.38351	-0.087, 0.854	0.240298	0.149161	0.169634
ebi-a-GCST90016958	Autism Spectrum Disorder || id:ieu-a-1185	MR Egger	11	-0.0365569	-0.378, 0.305	0.174396	0.838633	0.996124
ebi-a-GCST90016959	Autism Spectrum Disorder || id:ieu-a-1185	MR Egger	7	0.171672	-0.173, 0.516	0.175915	0.373945	0.556123
ebi-a-GCST90016960	Autism Spectrum Disorder || id:ieu-a-1185	MR Egger	8	-0.900808	-1.530, -0.271	0.321217	0.0309855	0.0308084
ebi-a-GCST90016961	Autism Spectrum Disorder || id:ieu-a-1185	MR Egger	10	0.386352	-0.083, 0.856	0.239591	0.145508	0.163344
ebi-a-GCST90016962	Autism Spectrum Disorder || id:ieu-a-1185	MR Egger	14	-1.01249	-2.144, 0.119	0.57718	0.104873	0.109269
ebi-a-GCST90016963	Autism Spectrum Disorder || id:ieu-a-1185	MR Egger	8	0.0824071	-0.551, 0.716	0.323059	0.807177	0.99389
ebi-a-GCST90016964	Autism Spectrum Disorder || id:ieu-a-1185	MR Egger	6	0.0408974	-1.016, 1.098	0.539152	0.943177	0.999962
ebi-a-GCST90016965	Autism Spectrum Disorder || id:ieu-a-1185	MR Egger	11	-0.103711	-0.556, 0.349	0.230756	0.663742	0.998045
ebi-a-GCST90016966	Autism Spectrum Disorder || id:ieu-a-1185	MR Egger	11	0.0467616	-0.629, 0.723	0.344994	0.895166	0.996533
ebi-a-GCST90016967	Autism Spectrum Disorder || id:ieu-a-1185	MR Egger	13	-0.0661024	-0.607, 0.475	0.276109	0.815193	0.995756
ebi-a-GCST90016968	Autism Spectrum Disorder || id:ieu-a-1185	MR Egger	7	0.751381	-0.421, 1.924	0.598206	0.264589	0.328847
ebi-a-GCST90016969	Autism Spectrum Disorder || id:ieu-a-1185	MR Egger	13	0.0832285	-0.405, 0.571	0.248969	0.744446	0.996986
ebi-a-GCST90016970	Autism Spectrum Disorder || id:ieu-a-1185	MR Egger	12	0.00631251	-0.364, 0.376	0.188686	0.97397	0.999918
ebi-a-GCST90016971	Autism Spectrum Disorder || id:ieu-a-1185	MR Egger	13	-0.23737	-1.319, 0.844	0.55179	0.67537	0.999265
ebi-a-GCST90016973	Autism Spectrum Disorder || id:ieu-a-1185	MR Egger	8	0.00324715	-0.364, 0.370	0.187345	0.986733	0.999992
ebi-a-GCST90016974	Autism Spectrum Disorder || id:ieu-a-1185	MR Egger	13	-0.120686	-0.546, 0.305	0.217239	0.589643	0.994054
ebi-a-GCST90016975	Autism Spectrum Disorder || id:ieu-a-1185	MR Egger	15	-0.0375985	-0.330, 0.254	0.148974	0.804692	0.991181
ebi-a-GCST90016976	Autism Spectrum Disorder || id:ieu-a-1185	MR Egger	10	-0.259675	-0.841, 0.322	0.296703	0.406971	0.668047
ebi-a-GCST90016977	Autism Spectrum Disorder || id:ieu-a-1185	MR Egger	5	-0.341068	-1.304, 0.622	0.491543	0.537663	0.991271
ebi-a-GCST90016978	Autism Spectrum Disorder || id:ieu-a-1185	MR Egger	9	0.0109689	-0.529, 0.551	0.275558	0.969359	0.999974
ebi-a-GCST90016979	Autism Spectrum Disorder || id:ieu-a-1185	MR Egger	8	-0.145308	-0.757, 0.466	0.311944	0.657777	0.997341
ebi-a-GCST90016980	Autism Spectrum Disorder || id:ieu-a-1185	MR Egger	7	-0.0742316	-0.531, 0.383	0.233152	0.763064	0.998864
ebi-a-GCST90016981	Autism Spectrum Disorder || id:ieu-a-1185	MR Egger	9	-0.428565	-1.377, 0.520	0.483766	0.405079	0.646639
ebi-a-GCST90016982	Autism Spectrum Disorder || id:ieu-a-1185	MR Egger	11	-0.416549	-0.894, 0.061	0.243809	0.121718	0.128357
ebi-a-GCST90016983	Autism Spectrum Disorder || id:ieu-a-1185	MR Egger	11	-0.00256998	-0.369, 0.364	0.187008	0.989335	0.999938
ebi-a-GCST90016984	Autism Spectrum Disorder || id:ieu-a-1185	MR Egger	8	1.27534	-0.020, 2.571	0.6611	0.101969	0.105611
ebi-a-GCST90016985	Autism Spectrum Disorder || id:ieu-a-1185	MR Egger	8	-0.271506	-0.965, 0.422	0.353935	0.472113	0.883308
ebi-a-GCST90016986	Autism Spectrum Disorder || id:ieu-a-1185	MR Egger	9	0.36857	-0.059, 0.797	0.218356	0.135281	0.147118
ebi-a-GCST90016987	Autism Spectrum Disorder || id:ieu-a-1185	MR Egger	9	0.211269	-0.586, 1.009	0.406772	0.61951	0.995399
ebi-a-GCST90016988	Autism Spectrum Disorder || id:ieu-a-1185	MR Egger	11	0.1418	-0.624, 0.908	0.390747	0.725059	0.992938
ebi-a-GCST90016989	Autism Spectrum Disorder || id:ieu-a-1185	MR Egger	10	-0.0465347	-0.510, 0.417	0.236283	0.848783	0.994212
ebi-a-GCST90016990	Autism Spectrum Disorder || id:ieu-a-1185	MR Egger	10	0.0790273	-0.424, 0.582	0.256404	0.765792	0.999611
ebi-a-GCST90016991	Autism Spectrum Disorder || id:ieu-a-1185	MR Egger	11	-0.19923	-0.926, 0.528	0.370854	0.604141	0.9946
ebi-a-GCST90016992	Autism Spectrum Disorder || id:ieu-a-1185	MR Egger	6	-0.0391532	-0.404, 0.326	0.186372	0.843871	0.991181
ebi-a-GCST90016993	Autism Spectrum Disorder || id:ieu-a-1185	MR Egger	15	0.191287	-0.246, 0.628	0.222859	0.406255	0.654522
ebi-a-GCST90016995	Autism Spectrum Disorder || id:ieu-a-1185	MR Egger	10	-0.00218159	-0.488, 0.484	0.24785	0.993193	0.999941
ebi-a-GCST90016996	Autism Spectrum Disorder || id:ieu-a-1185	MR Egger	9	-0.260962	-0.666, 0.144	0.206499	0.246778	0.300275
ebi-a-GCST90016997	Autism Spectrum Disorder || id:ieu-a-1185	MR Egger	13	-0.271198	-1.139, 0.596	0.442642	0.552543	0.991725
ebi-a-GCST90016998	Autism Spectrum Disorder || id:ieu-a-1185	MR Egger	8	-0.0802758	-1.344, 1.184	0.644935	0.905008	0.99842
ebi-a-GCST90016999	Autism Spectrum Disorder || id:ieu-a-1185	MR Egger	9	0.10496	-0.363, 0.573	0.238857	0.673599	0.998904
ebi-a-GCST90017000	Autism Spectrum Disorder || id:ieu-a-1185	MR Egger	15	0.0560934	-0.265, 0.377	0.163719	0.737361	0.99566
ebi-a-GCST90017001	Autism Spectrum Disorder || id:ieu-a-1185	MR Egger	11	0.325703	-0.071, 0.723	0.202516	0.142235	0.156639
ebi-a-GCST90017002	Autism Spectrum Disorder || id:ieu-a-1185	MR Egger	4	-0.0728026	-0.578, 0.432	0.257709	0.804113	0.999976
ebi-a-GCST90017003	Autism Spectrum Disorder || id:ieu-a-1185	MR Egger	8	0.0252682	-0.754, 0.804	0.397377	0.951364	0.999979
ebi-a-GCST90017004	Autism Spectrum Disorder || id:ieu-a-1185	MR Egger	17	-0.0965306	-0.485, 0.292	0.198338	0.633507	0.996452
ebi-a-GCST90017005	Autism Spectrum Disorder || id:ieu-a-1185	MR Egger	14	-0.384185	-1.233, 0.464	0.432895	0.392263	0.614898
ebi-a-GCST90017006	Autism Spectrum Disorder || id:ieu-a-1185	MR Egger	9	0.356894	-0.253, 0.966	0.310983	0.288826	0.377863
ebi-a-GCST90017007	Autism Spectrum Disorder || id:ieu-a-1185	MR Egger	10	-0.153835	-0.434, 0.127	0.143093	0.313693	0.419867
ebi-a-GCST90017008	Autism Spectrum Disorder || id:ieu-a-1185	MR Egger	12	0.205227	-0.714, 1.124	0.468913	0.670931	0.99853
ebi-a-GCST90017009	Autism Spectrum Disorder || id:ieu-a-1185	MR Egger	8	0.135888	-0.319, 0.591	0.232158	0.579662	0.993099
ebi-a-GCST90017010	Autism Spectrum Disorder || id:ieu-a-1185	MR Egger	5	0.309287	-0.684, 1.303	0.506796	0.5848	0.993389
ebi-a-GCST90017011	Autism Spectrum Disorder || id:ieu-a-1185	MR Egger	18	0.114936	-0.555, 0.785	0.341767	0.741014	0.996314
ebi-a-GCST90017012	Autism Spectrum Disorder || id:ieu-a-1185	MR Egger	12	0.15917	-0.166, 0.485	0.166089	0.360485	0.518383
ebi-a-GCST90017013	Autism Spectrum Disorder || id:ieu-a-1185	MR Egger	9	0.0380261	-0.219, 0.295	0.131171	0.780294	0.993115
ebi-a-GCST90017014	Autism Spectrum Disorder || id:ieu-a-1185	MR Egger	10	-0.297255	-0.750, 0.156	0.231132	0.234387	0.279337
ebi-a-GCST90017015	Autism Spectrum Disorder || id:ieu-a-1185	MR Egger	14	-0.27719	-0.624, 0.069	0.176698	0.142691	0.158142
ebi-a-GCST90017016	Autism Spectrum Disorder || id:ieu-a-1185	MR Egger	10	0.0937269	-0.271, 0.458	0.185974	0.62786	0.995833
ebi-a-GCST90017017	Autism Spectrum Disorder || id:ieu-a-1185	MR Egger	5	0.364073	-0.394, 1.122	0.386899	0.416124	0.702966
ebi-a-GCST90017018	Autism Spectrum Disorder || id:ieu-a-1185	MR Egger	15	-0.0673897	-0.452, 0.317	0.196371	0.736953	0.995143
ebi-a-GCST90017019	Autism Spectrum Disorder || id:ieu-a-1185	MR Egger	17	-0.0714323	-0.405, 0.262	0.170108	0.680495	0.999734
ebi-a-GCST90017020	Autism Spectrum Disorder || id:ieu-a-1185	MR Egger	13	-0.16495	-0.714, 0.384	0.280318	0.568124	0.992513
ebi-a-GCST90017021	Autism Spectrum Disorder || id:ieu-a-1185	MR Egger	12	-0.0696583	-0.398, 0.258	0.167336	0.686	0.990231
ebi-a-GCST90017022	Autism Spectrum Disorder || id:ieu-a-1185	MR Egger	9	0.22375	-0.233, 0.681	0.233083	0.369053	0.539623
ebi-a-GCST90017024	Autism Spectrum Disorder || id:ieu-a-1185	MR Egger	14	-0.319754	-0.578, -0.061	0.131836	0.0320003	0.0320003
ebi-a-GCST90017025	Autism Spectrum Disorder || id:ieu-a-1185	MR Egger	12	-0.00281623	-0.777, 0.771	0.394953	0.994451	10.9999
ebi-a-GCST90017026	Autism Spectrum Disorder || id:ieu-a-1185	MR Egger	12	0.285901	-0.270, 0.842	0.283806	0.337506	0.46608
ebi-a-GCST90017027	Autism Spectrum Disorder || id:ieu-a-1185	MR Egger	11	0.0148136	-0.529, 0.558	0.277268	0.958559	0.999916
ebi-a-GCST90017028	Autism Spectrum Disorder || id:ieu-a-1185	MR Egger	10	-0.186391	-0.603, 0.231	0.212757	0.406524	0.661076
ebi-a-GCST90017030	Autism Spectrum Disorder || id:ieu-a-1185	MR Egger	9	-0.124852	-0.526, 0.277	0.204852	0.561463	0.992212
ebi-a-GCST90017031	Autism Spectrum Disorder || id:ieu-a-1185	MR Egger	9	-0.171949	-0.567, 0.223	0.201577	0.421874	0.73406
ebi-a-GCST90017032	Autism Spectrum Disorder || id:ieu-a-1185	MR Egger	10	0.0730635	-0.483, 0.629	0.283781	0.803319	0.998827
ebi-a-GCST90017033	Autism Spectrum Disorder || id:ieu-a-1185	MR Egger	6	-0.14853	-0.530, 0.233	0.194533	0.487704	0.922396
ebi-a-GCST90017034	Autism Spectrum Disorder || id:ieu-a-1185	MR Egger	7	-0.268887	-0.871, 0.334	0.307422	0.421781	0.726633
ebi-a-GCST90017035	Autism Spectrum Disorder || id:ieu-a-1185	MR Egger	11	0.0471894	-0.257, 0.352	0.155271	0.768101	0.990375
ebi-a-GCST90017036	Autism Spectrum Disorder || id:ieu-a-1185	MR Egger	14	-0.0312169	-0.501, 0.438	0.239626	0.898508	0.991965
ebi-a-GCST90017037	Autism Spectrum Disorder || id:ieu-a-1185	MR Egger	8	0.378475	-0.214, 0.971	0.30249	0.257436	0.31545
ebi-a-GCST90017038	Autism Spectrum Disorder || id:ieu-a-1185	MR Egger	11	-0.100916	-0.587, 0.385	0.247827	0.693375	0.990801
ebi-a-GCST90017039	Autism Spectrum Disorder || id:ieu-a-1185	MR Egger	6	0.695196	0.000, 1.390	0.354489	0.121399	0.127249
ebi-a-GCST90017040	Autism Spectrum Disorder || id:ieu-a-1185	MR Egger	13	-0.0277037	-0.428, 0.372	0.204142	0.894504	0.991918
ebi-a-GCST90017041	Autism Spectrum Disorder || id:ieu-a-1185	MR Egger	14	0.194482	-0.205, 0.594	0.203766	0.358693	0.511578
ebi-a-GCST90017042	Autism Spectrum Disorder || id:ieu-a-1185	MR Egger	12	0.121691	-0.241, 0.485	0.185134	0.525819	0.990892
ebi-a-GCST90017043	Autism Spectrum Disorder || id:ieu-a-1185	MR Egger	8	-0.227992	-1.010, 0.554	0.399013	0.588483	0.993653
ebi-a-GCST90017044	Autism Spectrum Disorder || id:ieu-a-1185	MR Egger	10	-0.21119	-0.690, 0.268	0.244315	0.412527	0.690189
ebi-a-GCST90017045	Autism Spectrum Disorder || id:ieu-a-1185	MR Egger	13	-0.315135	-0.813, 0.183	0.254036	0.240593	0.290717
ebi-a-GCST90017046	Autism Spectrum Disorder || id:ieu-a-1185	MR Egger	11	0.0461991	-0.459, 0.552	0.257853	0.861774	0.998158
ebi-a-GCST90017047	Autism Spectrum Disorder || id:ieu-a-1185	MR Egger	13	-0.155262	-0.556, 0.246	0.20461	0.463913	0.849693
ebi-a-GCST90017048	Autism Spectrum Disorder || id:ieu-a-1185	MR Egger	13	-0.23542	-0.695, 0.224	0.23443	0.336852	0.457908
ebi-a-GCST90017049	Autism Spectrum Disorder || id:ieu-a-1185	MR Egger	11	-0.0790323	-0.771, 0.613	0.353113	0.827899	0.993353
ebi-a-GCST90017050	Autism Spectrum Disorder || id:ieu-a-1185	MR Egger	16	-0.0751384	-0.373, 0.222	0.151837	0.628374	0.996079
ebi-a-GCST90017051	Autism Spectrum Disorder || id:ieu-a-1185	MR Egger	9	0.00747982	-0.775, 0.790	0.399066	0.985569	0.99993
ebi-a-GCST90017052	Autism Spectrum Disorder || id:ieu-a-1185	MR Egger	13	-0.283266	-0.768, 0.202	0.247364	0.276457	0.348577
ebi-a-GCST90017053	Autism Spectrum Disorder || id:ieu-a-1185	MR Egger	22	0.0480954	-0.277, 0.374	0.166079	0.775108	0.991365
ebi-a-GCST90017054	Autism Spectrum Disorder || id:ieu-a-1185	MR Egger	12	0.304053	-0.295, 0.903	0.305752	0.34346	0.478097
ebi-a-GCST90017055	Autism Spectrum Disorder || id:ieu-a-1185	MR Egger	10	0.212606	-0.528, 0.953	0.377634	0.588864	0.993846
ebi-a-GCST90017056	Autism Spectrum Disorder || id:ieu-a-1185	MR Egger	14	-0.200849	-0.636, 0.235	0.222241	0.383916	0.585976
ebi-a-GCST90017057	Autism Spectrum Disorder || id:ieu-a-1185	MR Egger	12	0.237085	-0.200, 0.674	0.223042	0.312795	0.415468
ebi-a-GCST90017058	Autism Spectrum Disorder || id:ieu-a-1185	MR Egger	6	0.0438878	-1.038, 1.126	0.55187	0.940434	0.999969
ebi-a-GCST90017059	Autism Spectrum Disorder || id:ieu-a-1185	MR Egger	8	-0.227921	-0.684, 0.228	0.232494	0.364784	0.528937
ebi-a-GCST90017060	Autism Spectrum Disorder || id:ieu-a-1185	MR Egger	12	0.201641	-0.311, 0.714	0.261438	0.45838	0.822248
ebi-a-GCST90017061	Autism Spectrum Disorder || id:ieu-a-1185	MR Egger	11	-0.230968	-0.623, 0.161	0.199895	0.27766	0.352648
ebi-a-GCST90017062	Autism Spectrum Disorder || id:ieu-a-1185	MR Egger	10	-0.252712	-0.693, 0.188	0.224622	0.293185	0.386471
ebi-a-GCST90017063	Autism Spectrum Disorder || id:ieu-a-1185	MR Egger	14	-0.391852	-0.733, -0.051	0.173984	0.0438207	0.044074
ebi-a-GCST90017064	Autism Spectrum Disorder || id:ieu-a-1185	MR Egger	11	0.644931	-0.045, 1.335	0.352162	0.100281	0.103248
ebi-a-GCST90017065	Autism Spectrum Disorder || id:ieu-a-1185	MR Egger	11	-0.0530173	-0.707, 0.601	0.333488	0.877197	0.996316
ebi-a-GCST90017066	Autism Spectrum Disorder || id:ieu-a-1185	MR Egger	9	0.413035	-0.051, 0.877	0.236672	0.124466	0.132866
ebi-a-GCST90017067	Autism Spectrum Disorder || id:ieu-a-1185	MR Egger	8	0.212189	-0.491, 0.915	0.358619	0.575663	0.992842
ebi-a-GCST90017068	Autism Spectrum Disorder || id:ieu-a-1185	MR Egger	5	-0.03264	-0.580, 0.514	0.279077	0.914285	0.996057
ebi-a-GCST90017069	Autism Spectrum Disorder || id:ieu-a-1185	MR Egger	5	0.330132	-0.443, 1.103	0.394561	0.464166	0.8592
ebi-a-GCST90017070	Autism Spectrum Disorder || id:ieu-a-1185	MR Egger	15	0.175288	-0.319, 0.670	0.252196	0.499262	0.96524
ebi-a-GCST90017071	Autism Spectrum Disorder || id:ieu-a-1185	MR Egger	11	0.146149	-0.277, 0.569	0.215808	0.515298	0.990189
ebi-a-GCST90017072	Autism Spectrum Disorder || id:ieu-a-1185	MR Egger	12	-0.591147	-1.509, 0.327	0.468377	0.235548	0.282657
ebi-a-GCST90017073	Autism Spectrum Disorder || id:ieu-a-1185	MR Egger	5	-0.199289	-0.634, 0.235	0.221675	0.4349	0.76437
ebi-a-GCST90017074	Autism Spectrum Disorder || id:ieu-a-1185	MR Egger	14	0.16288	-0.323, 0.649	0.248099	0.523886	0.990359
ebi-a-GCST90017075	Autism Spectrum Disorder || id:ieu-a-1185	MR Egger	13	0.195679	-0.299, 0.691	0.252478	0.454658	0.807251
ebi-a-GCST90017076	Autism Spectrum Disorder || id:ieu-a-1185	MR Egger	15	-0.212729	-0.678, 0.252	0.237237	0.386187	0.59997
ebi-a-GCST90017077	Autism Spectrum Disorder || id:ieu-a-1185	MR Egger	9	0.0989371	-0.189, 0.387	0.146991	0.522486	0.990696
ebi-a-GCST90017078	Autism Spectrum Disorder || id:ieu-a-1185	MR Egger	13	-0.295581	-0.646, 0.055	0.178996	0.126904	0.137151
ebi-a-GCST90017079	Autism Spectrum Disorder || id:ieu-a-1185	MR Egger	9	0.104038	-0.459, 0.667	0.287315	0.727958	0.993899
ebi-a-GCST90017080	Autism Spectrum Disorder || id:ieu-a-1185	MR Egger	12	0.0461381	-0.342, 0.434	0.197893	0.82035	0.999221
ebi-a-GCST90017081	Autism Spectrum Disorder || id:ieu-a-1185	MR Egger	11	0.337535	-0.078, 0.753	0.211836	0.145539	0.16444
ebi-a-GCST90017082	Autism Spectrum Disorder || id:ieu-a-1185	MR Egger	10	0.0439498	-0.375, 0.463	0.213605	0.842124	0.998612
ebi-a-GCST90017083	Autism Spectrum Disorder || id:ieu-a-1185	MR Egger	12	0.0427452	-0.291, 0.377	0.170411	0.80702	0.992552
ebi-a-GCST90017084	Autism Spectrum Disorder || id:ieu-a-1185	MR Egger	15	-0.292451	-0.886, 0.301	0.302698	0.351601	0.497387
ebi-a-GCST90017085	Autism Spectrum Disorder || id:ieu-a-1185	MR Egger	11	0.143615	-0.400, 0.688	0.277516	0.617284	0.995128
ebi-a-GCST90017086	Autism Spectrum Disorder || id:ieu-a-1185	MR Egger	11	-0.311454	-0.684, 0.061	0.190038	0.135657	0.148454
ebi-a-GCST90017087	Autism Spectrum Disorder || id:ieu-a-1185	MR Egger	11	0.303797	-0.209, 0.817	0.261622	0.275429	0.344781
ebi-a-GCST90016908	Autism Spectrum Disorder || id:ieu-a-1185	Weighted median	14	0.0930863	-0.081, 0.268	0.0890276	0.295751	0.38119
ebi-a-GCST90016909	Autism Spectrum Disorder || id:ieu-a-1185	Weighted median	6	0.0792653	-0.129, 0.288	0.106248	0.455642	0.74794
ebi-a-GCST90016910	Autism Spectrum Disorder || id:ieu-a-1185	Weighted median	16	0.0168242	-0.161, 0.194	0.0905582	0.852615	0.999452
ebi-a-GCST90016911	Autism Spectrum Disorder || id:ieu-a-1185	Weighted median	13	-0.000589841	-0.198, 0.197	0.100879	0.995335	10.9999
ebi-a-GCST90016912	Autism Spectrum Disorder || id:ieu-a-1185	Weighted median	12	-0.130262	-0.366, 0.105	0.120019	0.277769	0.352787
ebi-a-GCST90016913	Autism Spectrum Disorder || id:ieu-a-1185	Weighted median	13	-0.102787	-0.319, 0.113	0.110083	0.350448	0.499819
ebi-a-GCST90016914	Autism Spectrum Disorder || id:ieu-a-1185	Weighted median	13	0.159785	-0.070, 0.390	0.117291	0.173106	0.194325
ebi-a-GCST90016915	Autism Spectrum Disorder || id:ieu-a-1185	Weighted median	11	0.041442	-0.172, 0.255	0.108824	0.703338	0.9911
ebi-a-GCST90016916	Autism Spectrum Disorder || id:ieu-a-1185	Weighted median	13	-0.0608548	-0.284, 0.162	0.113919	0.593208	0.992902
ebi-a-GCST90016917	Autism Spectrum Disorder || id:ieu-a-1185	Weighted median	6	-0.0967311	-0.357, 0.164	0.13292	0.466773	0.788529
ebi-a-GCST90016918	Autism Spectrum Disorder || id:ieu-a-1185	Weighted median	8	-0.0620354	-0.194, 0.069	0.0670851	0.355107	0.514906
ebi-a-GCST90016919	Autism Spectrum Disorder || id:ieu-a-1185	Weighted median	10	-0.00302961	-0.125, 0.119	0.0622365	0.961175	0.999987
ebi-a-GCST90016920	Autism Spectrum Disorder || id:ieu-a-1185	Weighted median	10	0.0409547	-0.065, 0.147	0.0540701	0.448788	0.723047
ebi-a-GCST90016921	Autism Spectrum Disorder || id:ieu-a-1185	Weighted median	12	-0.120377	-0.320, 0.079	0.101733	0.236707	0.282103
ebi-a-GCST90016922	Autism Spectrum Disorder || id:ieu-a-1185	Weighted median	12	-0.124596	-0.343, 0.094	0.111369	0.263236	0.329518
ebi-a-GCST90016923	Autism Spectrum Disorder || id:ieu-a-1185	Weighted median	10	0.0723444	-0.130, 0.274	0.103107	0.482902	0.857397
ebi-a-GCST90016924	Autism Spectrum Disorder || id:ieu-a-1185	Weighted median	6	-0.0374247	-0.275, 0.200	0.12098	0.757059	0.997443
ebi-a-GCST90016925	Autism Spectrum Disorder || id:ieu-a-1185	Weighted median	5	0.0482286	-0.137, 0.233	0.0942712	0.608935	0.994127
ebi-a-GCST90016926	Autism Spectrum Disorder || id:ieu-a-1185	Weighted median	12	-0.0154097	-0.233, 0.202	0.110774	0.889364	0.999519
ebi-a-GCST90016927	Autism Spectrum Disorder || id:ieu-a-1185	Weighted median	7	0.0642294	-0.219, 0.347	0.144442	0.656556	0.997051
ebi-a-GCST90016928	Autism Spectrum Disorder || id:ieu-a-1185	Weighted median	9	0.0546389	-0.115, 0.224	0.0863369	0.526827	0.990659
ebi-a-GCST90016929	Autism Spectrum Disorder || id:ieu-a-1185	Weighted median	10	0.0867102	-0.114, 0.287	0.1023	0.396658	0.594988
ebi-a-GCST90016931	Autism Spectrum Disorder || id:ieu-a-1185	Weighted median	10	-0.025627	-0.266, 0.215	0.122539	0.834344	0.993993
ebi-a-GCST90016932	Autism Spectrum Disorder || id:ieu-a-1185	Weighted median	15	-0.00884306	-0.173, 0.155	0.0837517	0.91591	0.99244
ebi-a-GCST90016933	Autism Spectrum Disorder || id:ieu-a-1185	Weighted median	13	0.159785	-0.075, 0.395	0.119974	0.182914	0.209388
ebi-a-GCST90016934	Autism Spectrum Disorder || id:ieu-a-1185	Weighted median	11	0.140481	-0.020, 0.301	0.0817077	0.0855581	0.0902249
ebi-a-GCST90016935	Autism Spectrum Disorder || id:ieu-a-1185	Weighted median	8	0.00944873	-0.218, 0.237	0.115906	0.935028	0.999956
ebi-a-GCST90016936	Autism Spectrum Disorder || id:ieu-a-1185	Weighted median	7	-0.00821482	-0.234, 0.217	0.115077	0.943091	0.999923
ebi-a-GCST90016937	Autism Spectrum Disorder || id:ieu-a-1185	Weighted median	13	-0.0608548	-0.285, 0.163	0.114207	0.59414	0.993086
ebi-a-GCST90016938	Autism Spectrum Disorder || id:ieu-a-1185	Weighted median	8	-0.01498	-0.131, 0.101	0.0592893	0.800531	0.996656
ebi-a-GCST90016939	Autism Spectrum Disorder || id:ieu-a-1185	Weighted median	10	-0.113084	-0.344, 0.118	0.117936	0.337629	0.462578
ebi-a-GCST90016940	Autism Spectrum Disorder || id:ieu-a-1185	Weighted median	17	-0.0124357	-0.206, 0.181	0.0985734	0.899608	0.995222
ebi-a-GCST90016941	Autism Spectrum Disorder || id:ieu-a-1185	Weighted median	8	0.0429395	-0.116, 0.202	0.0810942	0.596458	0.993306
ebi-a-GCST90016942	Autism Spectrum Disorder || id:ieu-a-1185	Weighted median	10	0.0409547	-0.062, 0.144	0.0527313	0.437354	0.685583
ebi-a-GCST90016943	Autism Spectrum Disorder || id:ieu-a-1185	Weighted median	14	-0.0254921	-0.133, 0.082	0.0549491	0.642704	0.995319
ebi-a-GCST90016944	Autism Spectrum Disorder || id:ieu-a-1185	Weighted median	14	0.0183371	-0.111, 0.147	0.0658429	0.78063	0.991588
ebi-a-GCST90016945	Autism Spectrum Disorder || id:ieu-a-1185	Weighted median	9	0.137713	-0.047, 0.322	0.0941269	0.143452	0.156004
ebi-a-GCST90016946	Autism Spectrum Disorder || id:ieu-a-1185	Weighted median	14	0.0535408	-0.140, 0.247	0.0985499	0.586933	0.992454
ebi-a-GCST90016947	Autism Spectrum Disorder || id:ieu-a-1185	Weighted median	8	0.00601737	-0.267, 0.279	0.139042	0.96548	1
ebi-a-GCST90016948	Autism Spectrum Disorder || id:ieu-a-1185	Weighted median	15	0.241708	0.071, 0.412	0.0869608	0.00544418	0.00541307
ebi-a-GCST90016949	Autism Spectrum Disorder || id:ieu-a-1185	Weighted median	13	0.0901638	-0.063, 0.243	0.0778989	0.24709	0.296508
ebi-a-GCST90016950	Autism Spectrum Disorder || id:ieu-a-1185	Weighted median	18	-0.0630829	-0.243, 0.117	0.0917295	0.491638	0.900474
ebi-a-GCST90016951	Autism Spectrum Disorder || id:ieu-a-1185	Weighted median	10	-0.154552	-0.382, 0.073	0.115902	0.182378	0.20741
ebi-a-GCST90016952	Autism Spectrum Disorder || id:ieu-a-1185	Weighted median	14	0.0605759	-0.128, 0.249	0.0960477	0.528246	0.990814
ebi-a-GCST90016953	Autism Spectrum Disorder || id:ieu-a-1185	Weighted median	9	0.0663449	-0.070, 0.203	0.069688	0.341083	0.474787
ebi-a-GCST90016954	Autism Spectrum Disorder || id:ieu-a-1185	Weighted median	13	-0.0772387	-0.236, 0.081	0.0808926	0.339664	0.46906
ebi-a-GCST90016955	Autism Spectrum Disorder || id:ieu-a-1185	Weighted median	12	0.0118808	-0.109, 0.132	0.0615077	0.846834	0.996047
ebi-a-GCST90016956	Autism Spectrum Disorder || id:ieu-a-1185	Weighted median	19	-0.03052	-0.201, 0.140	0.0871614	0.726223	0.995273
ebi-a-GCST90016957	Autism Spectrum Disorder || id:ieu-a-1185	Weighted median	10	0.0724216	-0.119, 0.264	0.0976601	0.458349	0.75955
ebi-a-GCST90016958	Autism Spectrum Disorder || id:ieu-a-1185	Weighted median	11	-0.00524998	-0.104, 0.094	0.0505247	0.917241	0.9998
ebi-a-GCST90016959	Autism Spectrum Disorder || id:ieu-a-1185	Weighted median	7	0.0973351	-0.070, 0.265	0.0852909	0.253782	0.313177
ebi-a-GCST90016960	Autism Spectrum Disorder || id:ieu-a-1185	Weighted median	8	-0.0934633	-0.291, 0.104	0.100682	0.353253	0.507983
ebi-a-GCST90016961	Autism Spectrum Disorder || id:ieu-a-1185	Weighted median	10	0.073292	-0.128, 0.274	0.102451	0.47437	0.817231
ebi-a-GCST90016962	Autism Spectrum Disorder || id:ieu-a-1185	Weighted median	14	-0.0850041	-0.314, 0.144	0.116844	0.466919	0.796509
ebi-a-GCST90016963	Autism Spectrum Disorder || id:ieu-a-1185	Weighted median	8	-0.0212329	-0.137, 0.095	0.0591521	0.719629	0.99408
ebi-a-GCST90016964	Autism Spectrum Disorder || id:ieu-a-1185	Weighted median	6	-0.0180893	-0.136, 0.100	0.0603958	0.764549	0.998305
ebi-a-GCST90016965	Autism Spectrum Disorder || id:ieu-a-1185	Weighted median	11	-0.0859281	-0.202, 0.030	0.0590993	0.145957	0.159727
ebi-a-GCST90016966	Autism Spectrum Disorder || id:ieu-a-1185	Weighted median	11	-0.0485072	-0.266, 0.169	0.110942	0.661945	0.99772
ebi-a-GCST90016967	Autism Spectrum Disorder || id:ieu-a-1185	Weighted median	13	-0.17361	-0.379, 0.032	0.104786	0.09756	0.103509
ebi-a-GCST90016968	Autism Spectrum Disorder || id:ieu-a-1185	Weighted median	7	0.0642294	-0.219, 0.347	0.144394	0.65645	0.996797
ebi-a-GCST90016969	Autism Spectrum Disorder || id:ieu-a-1185	Weighted median	13	0.180138	-0.021, 0.381	0.102526	0.0789181	0.0827213
ebi-a-GCST90016970	Autism Spectrum Disorder || id:ieu-a-1185	Weighted median	12	0.136903	-0.046, 0.320	0.0932509	0.142072	0.153544
ebi-a-GCST90016971	Autism Spectrum Disorder || id:ieu-a-1185	Weighted median	13	0.1348	-0.094, 0.364	0.116755	0.248273	0.299996
ebi-a-GCST90016973	Autism Spectrum Disorder || id:ieu-a-1185	Weighted median	8	0.0113012	-0.205, 0.228	0.110373	0.918447	0.998783
ebi-a-GCST90016974	Autism Spectrum Disorder || id:ieu-a-1185	Weighted median	13	0.00543971	-0.160, 0.171	0.0843592	0.948586	0.999958
ebi-a-GCST90016975	Autism Spectrum Disorder || id:ieu-a-1185	Weighted median	15	0.0701868	-0.018, 0.158	0.0449315	0.118268	0.126249
ebi-a-GCST90016976	Autism Spectrum Disorder || id:ieu-a-1185	Weighted median	10	0.0099579	-0.139, 0.159	0.0761078	0.895902	0.992355
ebi-a-GCST90016977	Autism Spectrum Disorder || id:ieu-a-1185	Weighted median	5	0.0813266	-0.045, 0.207	0.0643501	0.206297	0.242538
ebi-a-GCST90016978	Autism Spectrum Disorder || id:ieu-a-1185	Weighted median	9	0.0773313	-0.143, 0.297	0.112308	0.491097	0.890114
ebi-a-GCST90016979	Autism Spectrum Disorder || id:ieu-a-1185	Weighted median	8	0.00460066	-0.127, 0.136	0.0672025	0.94542	0.995629
ebi-a-GCST90016980	Autism Spectrum Disorder || id:ieu-a-1185	Weighted median	7	0.0456399	-0.177, 0.268	0.113521	0.687656	0.99028
ebi-a-GCST90016981	Autism Spectrum Disorder || id:ieu-a-1185	Weighted median	9	-0.158851	-0.433, 0.115	0.139795	0.255825	0.317954
ebi-a-GCST90016982	Autism Spectrum Disorder || id:ieu-a-1185	Weighted median	11	-0.0740937	-0.218, 0.069	0.0732567	0.311813	0.407936
ebi-a-GCST90016983	Autism Spectrum Disorder || id:ieu-a-1185	Weighted median	11	-0.0813711	-0.279, 0.117	0.100955	0.420236	0.647089
ebi-a-GCST90016984	Autism Spectrum Disorder || id:ieu-a-1185	Weighted median	8	-0.0483851	-0.253, 0.157	0.104634	0.643778	0.995558
ebi-a-GCST90016985	Autism Spectrum Disorder || id:ieu-a-1185	Weighted median	8	0.011436	-0.217, 0.240	0.116372	0.921717	0.990237
ebi-a-GCST90016986	Autism Spectrum Disorder || id:ieu-a-1185	Weighted median	9	0.0884231	-0.084, 0.261	0.0880508	0.315269	0.418754
ebi-a-GCST90016987	Autism Spectrum Disorder || id:ieu-a-1185	Weighted median	9	0.0786765	-0.127, 0.285	0.105018	0.453753	0.737878
ebi-a-GCST90016988	Autism Spectrum Disorder || id:ieu-a-1185	Weighted median	11	0.0522289	-0.146, 0.250	0.100981	0.605007	0.993851
ebi-a-GCST90016989	Autism Spectrum Disorder || id:ieu-a-1185	Weighted median	10	-0.111565	-0.339, 0.115	0.115833	0.335467	0.456026
ebi-a-GCST90016990	Autism Spectrum Disorder || id:ieu-a-1185	Weighted median	10	0.00522829	-0.126, 0.136	0.0668755	0.937685	0.999932
ebi-a-GCST90016991	Autism Spectrum Disorder || id:ieu-a-1185	Weighted median	11	0.0181558	-0.108, 0.144	0.0644579	0.778197	0.990774
ebi-a-GCST90016992	Autism Spectrum Disorder || id:ieu-a-1185	Weighted median	6	-0.031728	-0.205, 0.142	0.0884592	0.71984	0.994559
ebi-a-GCST90016993	Autism Spectrum Disorder || id:ieu-a-1185	Weighted median	15	-0.098639	-0.247, 0.050	0.075933	0.193935	0.224964
ebi-a-GCST90016995	Autism Spectrum Disorder || id:ieu-a-1185	Weighted median	10	-0.00434132	-0.201, 0.192	0.10027	0.965465	1
ebi-a-GCST90016996	Autism Spectrum Disorder || id:ieu-a-1185	Weighted median	9	0.00562332	-0.112, 0.123	0.0600288	0.925366	0.99995
ebi-a-GCST90016997	Autism Spectrum Disorder || id:ieu-a-1185	Weighted median	13	0.245789	0.025, 0.467	0.112768	0.0292867	0.029456
ebi-a-GCST90016998	Autism Spectrum Disorder || id:ieu-a-1185	Weighted median	8	0.251211	0.012, 0.491	0.122112	0.0396648	0.0405981
ebi-a-GCST90016999	Autism Spectrum Disorder || id:ieu-a-1185	Weighted median	9	0.0574499	-0.061, 0.176	0.0606524	0.343537	0.485979
ebi-a-GCST90017000	Autism Spectrum Disorder || id:ieu-a-1185	Weighted median	15	0.0784325	-0.114, 0.271	0.098137	0.424166	0.658972
ebi-a-GCST90017001	Autism Spectrum Disorder || id:ieu-a-1185	Weighted median	11	0.031813	-0.071, 0.134	0.0523515	0.5434	0.991256
ebi-a-GCST90017002	Autism Spectrum Disorder || id:ieu-a-1185	Weighted median	4	0.0141121	-0.154, 0.182	0.0857466	0.869276	0.994019
ebi-a-GCST90017003	Autism Spectrum Disorder || id:ieu-a-1185	Weighted median	8	0.0539366	-0.205, 0.313	0.132284	0.68347	0.999821
ebi-a-GCST90017004	Autism Spectrum Disorder || id:ieu-a-1185	Weighted median	17	0.0275927	-0.101, 0.156	0.0655117	0.673618	0.998905
ebi-a-GCST90017005	Autism Spectrum Disorder || id:ieu-a-1185	Weighted median	14	-0.0792372	-0.297, 0.138	0.111083	0.47565	0.827631
ebi-a-GCST90017006	Autism Spectrum Disorder || id:ieu-a-1185	Weighted median	9	0.175727	-0.054, 0.406	0.117351	0.134276	0.144222
ebi-a-GCST90017007	Autism Spectrum Disorder || id:ieu-a-1185	Weighted median	10	0.0732974	-0.135, 0.282	0.106427	0.491007	0.880776
ebi-a-GCST90017008	Autism Spectrum Disorder || id:ieu-a-1185	Weighted median	12	0.150808	-0.053, 0.354	0.103873	0.146545	0.161385
ebi-a-GCST90017009	Autism Spectrum Disorder || id:ieu-a-1185	Weighted median	8	-0.0112003	-0.241, 0.219	0.117346	0.92396	0.997179
ebi-a-GCST90017010	Autism Spectrum Disorder || id:ieu-a-1185	Weighted median	5	-0.00334405	-0.253, 0.246	0.127378	0.979056	0.999918
ebi-a-GCST90017011	Autism Spectrum Disorder || id:ieu-a-1185	Weighted median	18	-0.0595195	-0.241, 0.122	0.0923747	0.519364	0.990041
ebi-a-GCST90017012	Autism Spectrum Disorder || id:ieu-a-1185	Weighted median	12	0.0579106	-0.044, 0.160	0.05206	0.265974	0.335358
ebi-a-GCST90017013	Autism Spectrum Disorder || id:ieu-a-1185	Weighted median	9	0.0298569	-0.112, 0.172	0.0725366	0.680625	0.999415
ebi-a-GCST90017014	Autism Spectrum Disorder || id:ieu-a-1185	Weighted median	10	0.0243962	-0.141, 0.190	0.0842508	0.772148	0.999207
ebi-a-GCST90017015	Autism Spectrum Disorder || id:ieu-a-1185	Weighted median	14	-0.00676153	-0.159, 0.146	0.0777793	0.930725	0.999946
ebi-a-GCST90017016	Autism Spectrum Disorder || id:ieu-a-1185	Weighted median	10	-0.0258042	-0.132, 0.080	0.054137	0.633615	0.994899
ebi-a-GCST90017017	Autism Spectrum Disorder || id:ieu-a-1185	Weighted median	5	0.105994	-0.053, 0.265	0.081172	0.191624	0.220812
ebi-a-GCST90017018	Autism Spectrum Disorder || id:ieu-a-1185	Weighted median	15	-0.0710686	-0.231, 0.089	0.0817536	0.384682	0.567242
ebi-a-GCST90017019	Autism Spectrum Disorder || id:ieu-a-1185	Weighted median	17	-0.00795723	-0.159, 0.144	0.0773158	0.918028	0.994072
ebi-a-GCST90017020	Autism Spectrum Disorder || id:ieu-a-1185	Weighted median	13	0.0198588	-0.186, 0.225	0.104864	0.849798	0.997698
ebi-a-GCST90017021	Autism Spectrum Disorder || id:ieu-a-1185	Weighted median	12	-0.0932904	-0.265, 0.079	0.0878273	0.288144	0.368654
ebi-a-GCST90017022	Autism Spectrum Disorder || id:ieu-a-1185	Weighted median	9	0.0626822	-0.086, 0.212	0.0760197	0.409626	0.625219
ebi-a-GCST90017024	Autism Spectrum Disorder || id:ieu-a-1185	Weighted median	14	-0.18588	-0.368, -0.004	0.0928393	0.0452668	0.046606
ebi-a-GCST90017025	Autism Spectrum Disorder || id:ieu-a-1185	Weighted median	12	0.0770277	-0.091, 0.245	0.0859332	0.370057	0.541092
ebi-a-GCST90017026	Autism Spectrum Disorder || id:ieu-a-1185	Weighted median	12	-0.0265257	-0.222, 0.169	0.099853	0.790511	0.993548
ebi-a-GCST90017027	Autism Spectrum Disorder || id:ieu-a-1185	Weighted median	11	-0.0324987	-0.175, 0.110	0.0727248	0.654968	0.996517
ebi-a-GCST90017028	Autism Spectrum Disorder || id:ieu-a-1185	Weighted median	10	-0.136713	-0.330, 0.057	0.0988124	0.166492	0.18452
ebi-a-GCST90017030	Autism Spectrum Disorder || id:ieu-a-1185	Weighted median	9	0.109936	-0.048, 0.268	0.0808037	0.173661	0.196214
ebi-a-GCST90017031	Autism Spectrum Disorder || id:ieu-a-1185	Weighted median	9	-0.0153489	-0.135, 0.104	0.0609085	0.801041	0.997671
ebi-a-GCST90017032	Autism Spectrum Disorder || id:ieu-a-1185	Weighted median	10	0.0828728	-0.105, 0.270	0.0956661	0.386341	0.574559
ebi-a-GCST90017033	Autism Spectrum Disorder || id:ieu-a-1185	Weighted median	6	-0.0274607	-0.152, 0.097	0.0636576	0.666191	0.998112
ebi-a-GCST90017034	Autism Spectrum Disorder || id:ieu-a-1185	Weighted median	7	-0.03365	-0.276, 0.209	0.123863	0.785874	0.992558
ebi-a-GCST90017035	Autism Spectrum Disorder || id:ieu-a-1185	Weighted median	11	0.0237954	-0.082, 0.130	0.0541584	0.660396	0.99741
ebi-a-GCST90017036	Autism Spectrum Disorder || id:ieu-a-1185	Weighted median	14	0.0416531	-0.103, 0.186	0.073568	0.571268	0.991976
ebi-a-GCST90017037	Autism Spectrum Disorder || id:ieu-a-1185	Weighted median	8	0.022216	-0.167, 0.212	0.0967548	0.818394	0.999556
ebi-a-GCST90017038	Autism Spectrum Disorder || id:ieu-a-1185	Weighted median	11	0.0374066	-0.078, 0.153	0.0589336	0.525609	0.990512
ebi-a-GCST90017039	Autism Spectrum Disorder || id:ieu-a-1185	Weighted median	6	0.302641	0.030, 0.575	0.139111	0.0295894	0.0299334
ebi-a-GCST90017040	Autism Spectrum Disorder || id:ieu-a-1185	Weighted median	13	0.0288817	-0.104, 0.162	0.0679388	0.670754	0.998526
ebi-a-GCST90017041	Autism Spectrum Disorder || id:ieu-a-1185	Weighted median	14	0.0929704	-0.065, 0.251	0.0808393	0.250118	0.304339
ebi-a-GCST90017042	Autism Spectrum Disorder || id:ieu-a-1185	Weighted median	12	0.0392889	-0.080, 0.158	0.0607993	0.518146	0.99074
ebi-a-GCST90017043	Autism Spectrum Disorder || id:ieu-a-1185	Weighted median	8	0.0389572	-0.168, 0.246	0.105418	0.711719	0.992114
ebi-a-GCST90017044	Autism Spectrum Disorder || id:ieu-a-1185	Weighted median	10	-0.056688	-0.154, 0.040	0.0494505	0.251647	0.308356
ebi-a-GCST90017045	Autism Spectrum Disorder || id:ieu-a-1185	Weighted median	13	-0.109131	-0.264, 0.046	0.0789664	0.166974	0.18624
ebi-a-GCST90017046	Autism Spectrum Disorder || id:ieu-a-1185	Weighted median	11	0.0197242	-0.087, 0.126	0.0544592	0.717215	0.99311
ebi-a-GCST90017047	Autism Spectrum Disorder || id:ieu-a-1185	Weighted median	13	-0.0520654	-0.241, 0.137	0.0963959	0.589114	0.992655
ebi-a-GCST90017048	Autism Spectrum Disorder || id:ieu-a-1185	Weighted median	13	0.0722686	-0.137, 0.281	0.106608	0.49784	0.921534
ebi-a-GCST90017049	Autism Spectrum Disorder || id:ieu-a-1185	Weighted median	11	-0.237498	-0.457, -0.018	0.11175	0.0335647	0.0341536
ebi-a-GCST90017050	Autism Spectrum Disorder || id:ieu-a-1185	Weighted median	16	-0.0196428	-0.171, 0.132	0.0774315	0.799743	0.995681
ebi-a-GCST90017051	Autism Spectrum Disorder || id:ieu-a-1185	Weighted median	9	-0.0573557	-0.304, 0.189	0.125597	0.647913	0.996105
ebi-a-GCST90017052	Autism Spectrum Disorder || id:ieu-a-1185	Weighted median	13	-0.069727	-0.254, 0.115	0.0942111	0.45923	0.768328
ebi-a-GCST90017053	Autism Spectrum Disorder || id:ieu-a-1185	Weighted median	22	-0.102238	-0.269, 0.065	0.0852971	0.230678	0.273047
ebi-a-GCST90017054	Autism Spectrum Disorder || id:ieu-a-1185	Weighted median	12	0.0112696	-0.183, 0.206	0.0991168	0.909476	0.998804
ebi-a-GCST90017055	Autism Spectrum Disorder || id:ieu-a-1185	Weighted median	10	-0.00893089	-0.180, 0.162	0.0874533	0.91866	0.994028
ebi-a-GCST90017056	Autism Spectrum Disorder || id:ieu-a-1185	Weighted median	14	-0.183208	-0.364, -0.002	0.0923274	0.0472195	0.0489059
ebi-a-GCST90017057	Autism Spectrum Disorder || id:ieu-a-1185	Weighted median	12	0.0115077	-0.128, 0.151	0.0710081	0.871258	0.996148
ebi-a-GCST90017058	Autism Spectrum Disorder || id:ieu-a-1185	Weighted median	6	-0.0489004	-0.306, 0.208	0.131322	0.709617	0.991662
ebi-a-GCST90017059	Autism Spectrum Disorder || id:ieu-a-1185	Weighted median	8	-0.0199164	-0.137, 0.098	0.059988	0.739884	0.996273
ebi-a-GCST90017060	Autism Spectrum Disorder || id:ieu-a-1185	Weighted median	12	0.0415744	-0.182, 0.265	0.114166	0.715739	0.992643
ebi-a-GCST90017061	Autism Spectrum Disorder || id:ieu-a-1185	Weighted median	11	-0.101788	-0.301, 0.098	0.10176	0.317175	0.427817
ebi-a-GCST90017062	Autism Spectrum Disorder || id:ieu-a-1185	Weighted median	10	-0.113891	-0.333, 0.105	0.111856	0.308587	0.400703
ebi-a-GCST90017063	Autism Spectrum Disorder || id:ieu-a-1185	Weighted median	14	-0.0212479	-0.206, 0.164	0.0945109	0.822119	0.990871
ebi-a-GCST90017064	Autism Spectrum Disorder || id:ieu-a-1185	Weighted median	11	0.0528203	-0.146, 0.251	0.101296	0.602055	0.993605
ebi-a-GCST90017065	Autism Spectrum Disorder || id:ieu-a-1185	Weighted median	11	-0.056991	-0.202, 0.088	0.0737524	0.43968	0.695494
ebi-a-GCST90017066	Autism Spectrum Disorder || id:ieu-a-1185	Weighted median	9	0.0582993	-0.190, 0.306	0.126444	0.64475	0.995801
ebi-a-GCST90017067	Autism Spectrum Disorder || id:ieu-a-1185	Weighted median	8	0.0455175	-0.070, 0.161	0.0590923	0.441135	0.704197
ebi-a-GCST90017068	Autism Spectrum Disorder || id:ieu-a-1185	Weighted median	5	-0.127702	-0.322, 0.067	0.0992271	0.198107	0.231347
ebi-a-GCST90017069	Autism Spectrum Disorder || id:ieu-a-1185	Weighted median	5	0.0578971	-0.120, 0.236	0.0907461	0.523466	0.99035
ebi-a-GCST90017070	Autism Spectrum Disorder || id:ieu-a-1185	Weighted median	15	0.0196016	-0.164, 0.203	0.0935206	0.833983	0.99268
ebi-a-GCST90017071	Autism Spectrum Disorder || id:ieu-a-1185	Weighted median	11	0.0691423	-0.140, 0.279	0.106915	0.517824	0.979362
ebi-a-GCST90017072	Autism Spectrum Disorder || id:ieu-a-1185	Weighted median	12	-0.255827	-0.465, -0.047	0.106494	0.0162938	0.0162938
ebi-a-GCST90017073	Autism Spectrum Disorder || id:ieu-a-1185	Weighted median	5	0.00444146	-0.189, 0.198	0.0987429	0.964123	0.999955
ebi-a-GCST90017074	Autism Spectrum Disorder || id:ieu-a-1185	Weighted median	14	0.120737	-0.026, 0.268	0.075093	0.107872	0.0697842
ebi-a-GCST90017075	Autism Spectrum Disorder || id:ieu-a-1185	Weighted median	13	0.0160885	-0.104, 0.136	0.0613105	0.793005	0.994496
ebi-a-GCST90017076	Autism Spectrum Disorder || id:ieu-a-1185	Weighted median	15	-0.00884306	-0.175, 0.157	0.0846632	0.916812	0.995964
ebi-a-GCST90017077	Autism Spectrum Disorder || id:ieu-a-1185	Weighted median	9	0.0663449	-0.064, 0.196	0.0662651	0.316728	0.423928
ebi-a-GCST90017078	Autism Spectrum Disorder || id:ieu-a-1185	Weighted median	13	-0.0772387	-0.237, 0.082	0.0814357	0.342894	0.481158
ebi-a-GCST90017079	Autism Spectrum Disorder || id:ieu-a-1185	Weighted median	9	0.0546389	-0.113, 0.222	0.0852977	0.521804	0.990202
ebi-a-GCST90017080	Autism Spectrum Disorder || id:ieu-a-1185	Weighted median	12	0.0118808	-0.115, 0.138	0.064526	0.853916	0.991235
ebi-a-GCST90017081	Autism Spectrum Disorder || id:ieu-a-1185	Weighted median	11	-0.0638299	-0.239, 0.112	0.0895581	0.476019	0.836639
ebi-a-GCST90017082	Autism Spectrum Disorder || id:ieu-a-1185	Weighted median	10	0.0241636	-0.142, 0.191	0.0849178	0.775986	0.990005
ebi-a-GCST90017083	Autism Spectrum Disorder || id:ieu-a-1185	Weighted median	12	-0.0258695	-0.166, 0.114	0.0716058	0.717892	0.993569
ebi-a-GCST90017084	Autism Spectrum Disorder || id:ieu-a-1185	Weighted median	15	0.00655798	-0.157, 0.170	0.0835177	0.937413	0.999983
ebi-a-GCST90017085	Autism Spectrum Disorder || id:ieu-a-1185	Weighted median	11	0.0565855	-0.108, 0.221	0.084123	0.501169	0.937671
ebi-a-GCST90017086	Autism Spectrum Disorder || id:ieu-a-1185	Weighted median	11	0.0946561	-0.089, 0.278	0.0936195	0.311982	0.411248
ebi-a-GCST90017087	Autism Spectrum Disorder || id:ieu-a-1185	Weighted median	11	-0.0504758	-0.169, 0.068	0.0603391	0.402854	0.609536
ebi-a-GCST90016908	Autism Spectrum Disorder || id:ieu-a-1185	Inverse variance weighted	14	0.0355971	-0.093, 0.165	0.0658339	0.588707	0.992804
ebi-a-GCST90016909	Autism Spectrum Disorder || id:ieu-a-1185	Inverse variance weighted	6	0.0399285	-0.127, 0.207	0.085344	0.639889	0.995682
ebi-a-GCST90016910	Autism Spectrum Disorder || id:ieu-a-1185	Inverse variance weighted	16	-0.0649596	-0.195, 0.065	0.0662661	0.326945	0.455108
ebi-a-GCST90016911	Autism Spectrum Disorder || id:ieu-a-1185	Inverse variance weighted	13	0.0413143	-0.100, 0.183	0.0721919	0.567129	0.991343
ebi-a-GCST90016912	Autism Spectrum Disorder || id:ieu-a-1185	Inverse variance weighted	12	-0.0569916	-0.248, 0.134	0.0975442	0.559042	0.99093
ebi-a-GCST90016913	Autism Spectrum Disorder || id:ieu-a-1185	Inverse variance weighted	13	-0.03563	-0.223, 0.151	0.0953507	0.708648	0.992019
ebi-a-GCST90016914	Autism Spectrum Disorder || id:ieu-a-1185	Inverse variance weighted	13	0.136554	-0.071, 0.344	0.106004	0.197679	0.235591
ebi-a-GCST90016915	Autism Spectrum Disorder || id:ieu-a-1185	Inverse variance weighted	11	0.0821104	-0.084, 0.248	0.084505	0.331218	0.468552
ebi-a-GCST90016916	Autism Spectrum Disorder || id:ieu-a-1185	Inverse variance weighted	13	-0.0774991	-0.236, 0.081	0.0808211	0.337611	0.493649
ebi-a-GCST90016917	Autism Spectrum Disorder || id:ieu-a-1185	Inverse variance weighted	6	-0.0613946	-0.265, 0.142	0.103719	0.553897	0.990709
ebi-a-GCST90016918	Autism Spectrum Disorder || id:ieu-a-1185	Inverse variance weighted	8	-0.0454332	-0.163, 0.073	0.0601866	0.450326	0.760744
ebi-a-GCST90016919	Autism Spectrum Disorder || id:ieu-a-1185	Inverse variance weighted	10	0.00889127	-0.089, 0.106	0.0497923	0.858278	0.999736
ebi-a-GCST90016920	Autism Spectrum Disorder || id:ieu-a-1185	Inverse variance weighted	10	0.0115763	-0.067, 0.091	0.0403249	0.774054	0.99993
ebi-a-GCST90016921	Autism Spectrum Disorder || id:ieu-a-1185	Inverse variance weighted	12	-0.102604	-0.279, 0.073	0.0897553	0.252975	0.314412
ebi-a-GCST90016922	Autism Spectrum Disorder || id:ieu-a-1185	Inverse variance weighted	12	-0.149123	-0.309, 0.011	0.0818038	0.0683133	0.0724788
ebi-a-GCST90016923	Autism Spectrum Disorder || id:ieu-a-1185	Inverse variance weighted	10	0.0142604	-0.141, 0.169	0.0790195	0.856786	0.995215
ebi-a-GCST90016924	Autism Spectrum Disorder || id:ieu-a-1185	Inverse variance weighted	6	-0.0254724	-0.208, 0.157	0.0928982	0.783934	0.991722
ebi-a-GCST90016925	Autism Spectrum Disorder || id:ieu-a-1185	Inverse variance weighted	5	0.076862	-0.077, 0.230	0.0782618	0.326044	0.450251
ebi-a-GCST90016926	Autism Spectrum Disorder || id:ieu-a-1185	Inverse variance weighted	12	-0.015257	-0.189, 0.158	0.088397	0.862969	0.992565
ebi-a-GCST90016927	Autism Spectrum Disorder || id:ieu-a-1185	Inverse variance weighted	7	0.121638	-0.088, 0.331	0.106769	0.254594	0.321009
ebi-a-GCST90016928	Autism Spectrum Disorder || id:ieu-a-1185	Inverse variance weighted	9	0.0286019	-0.094, 0.151	0.062363	0.646496	0.99679
ebi-a-GCST90016929	Autism Spectrum Disorder || id:ieu-a-1185	Inverse variance weighted	10	-0.0229424	-0.179, 0.133	0.0797476	0.773586	0.998639
ebi-a-GCST90016931	Autism Spectrum Disorder || id:ieu-a-1185	Inverse variance weighted	10	-0.0301633	-0.235, 0.175	0.104591	0.773046	0.998023
ebi-a-GCST90016932	Autism Spectrum Disorder || id:ieu-a-1185	Inverse variance weighted	15	-0.0116934	-0.170, 0.147	0.0808627	0.88502	0.991049
ebi-a-GCST90016933	Autism Spectrum Disorder || id:ieu-a-1185	Inverse variance weighted	13	0.136554	-0.071, 0.344	0.106004	0.197679	0.235591
ebi-a-GCST90016934	Autism Spectrum Disorder || id:ieu-a-1185	Inverse variance weighted	11	0.100108	-0.013, 0.214	0.0579446	0.0840505	0.0897226
ebi-a-GCST90016935	Autism Spectrum Disorder || id:ieu-a-1185	Inverse variance weighted	8	0.0569724	-0.112, 0.225	0.0859819	0.507581	0.929674
ebi-a-GCST90016936	Autism Spectrum Disorder || id:ieu-a-1185	Inverse variance weighted	7	0.0517189	-0.137, 0.241	0.0964205	0.59169	0.993032
ebi-a-GCST90016937	Autism Spectrum Disorder || id:ieu-a-1185	Inverse variance weighted	13	-0.0774991	-0.236, 0.081	0.0808211	0.337611	0.493649
ebi-a-GCST90016938	Autism Spectrum Disorder || id:ieu-a-1185	Inverse variance weighted	8	0.0493901	-0.061, 0.160	0.0562648	0.380044	0.585201
ebi-a-GCST90016939	Autism Spectrum Disorder || id:ieu-a-1185	Inverse variance weighted	10	-0.126183	-0.315, 0.063	0.096586	0.191407	0.225032
ebi-a-GCST90016940	Autism Spectrum Disorder || id:ieu-a-1185	Inverse variance weighted	17	0.0173986	-0.154, 0.188	0.0872006	0.841853	0.995776
ebi-a-GCST90016941	Autism Spectrum Disorder || id:ieu-a-1185	Inverse variance weighted	8	0.0315691	-0.101, 0.164	0.067417	0.639594	0.995457
ebi-a-GCST90016942	Autism Spectrum Disorder || id:ieu-a-1185	Inverse variance weighted	10	0.0115763	-0.067, 0.091	0.0403249	0.774054	0.99993
ebi-a-GCST90016943	Autism Spectrum Disorder || id:ieu-a-1185	Inverse variance weighted	14	0.00167922	-0.078, 0.082	0.0408391	0.967202	0.999907
ebi-a-GCST90016944	Autism Spectrum Disorder || id:ieu-a-1185	Inverse variance weighted	14	-0.0157271	-0.110, 0.078	0.0479424	0.742881	0.995345
ebi-a-GCST90016945	Autism Spectrum Disorder || id:ieu-a-1185	Inverse variance weighted	9	-0.00993435	-0.188, 0.169	0.091057	0.913123	0.999924
ebi-a-GCST90016946	Autism Spectrum Disorder || id:ieu-a-1185	Inverse variance weighted	14	-0.0365381	-0.217, 0.144	0.0919161	0.690987	0.990039
ebi-a-GCST90016947	Autism Spectrum Disorder || id:ieu-a-1185	Inverse variance weighted	8	0.00520733	-0.262, 0.272	0.136318	0.969528	0.999923
ebi-a-GCST90016948	Autism Spectrum Disorder || id:ieu-a-1185	Inverse variance weighted	15	0.213211	0.087, 0.339	0.0643858	0.000928101	0.000928101
ebi-a-GCST90016949	Autism Spectrum Disorder || id:ieu-a-1185	Inverse variance weighted	13	0.0901181	-0.019, 0.199	0.0555328	0.104634	0.113083
ebi-a-GCST90016950	Autism Spectrum Disorder || id:ieu-a-1185	Inverse variance weighted	18	-0.0831022	-0.230, 0.064	0.0749479	0.267517	0.347373
ebi-a-GCST90016951	Autism Spectrum Disorder || id:ieu-a-1185	Inverse variance weighted	10	-0.0560229	-0.270, 0.158	0.109022	0.607344	0.99409
ebi-a-GCST90016952	Autism Spectrum Disorder || id:ieu-a-1185	Inverse variance weighted	14	0.00468984	-0.137, 0.146	0.0720726	0.948117	0.999933
ebi-a-GCST90016953	Autism Spectrum Disorder || id:ieu-a-1185	Inverse variance weighted	9	0.0527417	-0.049, 0.155	0.0519677	0.310156	0.424939
ebi-a-GCST90016954	Autism Spectrum Disorder || id:ieu-a-1185	Inverse variance weighted	13	-0.0597011	-0.174, 0.055	0.0585677	0.308036	0.41549
ebi-a-GCST90016955	Autism Spectrum Disorder || id:ieu-a-1185	Inverse variance weighted	12	-0.0467465	-0.142, 0.048	0.0484808	0.334932	0.481638
ebi-a-GCST90016956	Autism Spectrum Disorder || id:ieu-a-1185	Inverse variance weighted	19	-0.0283334	-0.163, 0.107	0.068901	0.680912	0.998806
ebi-a-GCST90016957	Autism Spectrum Disorder || id:ieu-a-1185	Inverse variance weighted	10	0.0142957	-0.141, 0.169	0.0790384	0.85647	0.993223
ebi-a-GCST90016958	Autism Spectrum Disorder || id:ieu-a-1185	Inverse variance weighted	11	-0.00950214	-0.087, 0.068	0.0396024	0.810378	0.99811
ebi-a-GCST90016959	Autism Spectrum Disorder || id:ieu-a-1185	Inverse variance weighted	7	0.0994774	-0.031, 0.230	0.0667716	0.136272	0.151028
ebi-a-GCST90016960	Autism Spectrum Disorder || id:ieu-a-1185	Inverse variance weighted	8	0.00628777	-0.186, 0.199	0.098141	0.948915	0.996389
ebi-a-GCST90016961	Autism Spectrum Disorder || id:ieu-a-1185	Inverse variance weighted	10	0.0145842	-0.140, 0.169	0.0790263	0.853584	0.991215
ebi-a-GCST90016962	Autism Spectrum Disorder || id:ieu-a-1185	Inverse variance weighted	14	-0.0890531	-0.332, 0.154	0.123839	0.472075	0.821411
ebi-a-GCST90016963	Autism Spectrum Disorder || id:ieu-a-1185	Inverse variance weighted	8	0.0174035	-0.071, 0.105	0.0448641	0.698079	0.990942
ebi-a-GCST90016964	Autism Spectrum Disorder || id:ieu-a-1185	Inverse variance weighted	6	-0.00222334	-0.104, 0.100	0.0521623	0.966002	0.999901
ebi-a-GCST90016965	Autism Spectrum Disorder || id:ieu-a-1185	Inverse variance weighted	11	-0.0846993	-0.173, 0.004	0.0450962	0.0603553	0.0628851
ebi-a-GCST90016966	Autism Spectrum Disorder || id:ieu-a-1185	Inverse variance weighted	11	-0.0286608	-0.193, 0.136	0.0837675	0.73224	0.994502
ebi-a-GCST90016967	Autism Spectrum Disorder || id:ieu-a-1185	Inverse variance weighted	13	-0.0940639	-0.259, 0.071	0.0840752	0.263223	0.334312
ebi-a-GCST90016968	Autism Spectrum Disorder || id:ieu-a-1185	Inverse variance weighted	7	0.121638	-0.088, 0.331	0.106769	0.254594	0.321009
ebi-a-GCST90016969	Autism Spectrum Disorder || id:ieu-a-1185	Inverse variance weighted	13	0.134581	-0.009, 0.278	0.073175	0.0658914	0.0690669
ebi-a-GCST90016970	Autism Spectrum Disorder || id:ieu-a-1185	Inverse variance weighted	12	0.0466959	-0.089, 0.182	0.0691792	0.499677	0.896327
ebi-a-GCST90016971	Autism Spectrum Disorder || id:ieu-a-1185	Inverse variance weighted	13	0.0804251	-0.145, 0.306	0.114917	0.484021	0.850703
ebi-a-GCST90016973	Autism Spectrum Disorder || id:ieu-a-1185	Inverse variance weighted	8	0.0430087	-0.145, 0.231	0.0957203	0.653203	0.997221
ebi-a-GCST90016974	Autism Spectrum Disorder || id:ieu-a-1185	Inverse variance weighted	13	0.0560138	-0.070, 0.182	0.064222	0.383105	0.595181
ebi-a-GCST90016975	Autism Spectrum Disorder || id:ieu-a-1185	Inverse variance weighted	15	0.049571	-0.014, 0.114	0.0326708	0.129194	0.142277
ebi-a-GCST90016976	Autism Spectrum Disorder || id:ieu-a-1185	Inverse variance weighted	10	0.0671164	-0.057, 0.191	0.0633132	0.289113	0.378238
ebi-a-GCST90016977	Autism Spectrum Disorder || id:ieu-a-1185	Inverse variance weighted	5	0.0526922	-0.053, 0.159	0.0539993	0.329167	0.461895
ebi-a-GCST90016978	Autism Spectrum Disorder || id:ieu-a-1185	Inverse variance weighted	9	0.0116847	-0.167, 0.190	0.0911556	0.898003	0.997658
ebi-a-GCST90016979	Autism Spectrum Disorder || id:ieu-a-1185	Inverse variance weighted	8	0.0354966	-0.085, 0.156	0.0613251	0.562706	0.991126
ebi-a-GCST90016980	Autism Spectrum Disorder || id:ieu-a-1185	Inverse variance weighted	7	-0.0229548	-0.208, 0.162	0.0943087	0.807695	0.996984
ebi-a-GCST90016981	Autism Spectrum Disorder || id:ieu-a-1185	Inverse variance weighted	9	-0.00761058	-0.261, 0.245	0.129041	0.95297	0.999969
ebi-a-GCST90016982	Autism Spectrum Disorder || id:ieu-a-1185	Inverse variance weighted	11	-0.0622964	-0.214, 0.089	0.0773452	0.42057	0.690369
ebi-a-GCST90016983	Autism Spectrum Disorder || id:ieu-a-1185	Inverse variance weighted	11	-0.0700689	-0.217, 0.077	0.0751389	0.351065	0.522097
ebi-a-GCST90016984	Autism Spectrum Disorder || id:ieu-a-1185	Inverse variance weighted	8	0.0238782	-0.138, 0.186	0.0826118	0.77255	0.997433
ebi-a-GCST90016985	Autism Spectrum Disorder || id:ieu-a-1185	Inverse variance weighted	8	0.00384624	-0.178, 0.185	0.0926548	0.966888	0.999965
ebi-a-GCST90016986	Autism Spectrum Disorder || id:ieu-a-1185	Inverse variance weighted	9	0.0650544	-0.060, 0.190	0.0636981	0.307115	0.407924
ebi-a-GCST90016987	Autism Spectrum Disorder || id:ieu-a-1185	Inverse variance weighted	9	-0.0352447	-0.223, 0.153	0.095945	0.713363	0.992568
ebi-a-GCST90016988	Autism Spectrum Disorder || id:ieu-a-1185	Inverse variance weighted	11	-0.0357467	-0.220, 0.148	0.0939174	0.703486	0.991475
ebi-a-GCST90016989	Autism Spectrum Disorder || id:ieu-a-1185	Inverse variance weighted	10	-0.209787	-0.377, -0.042	0.0855406	0.141871	0.142691
ebi-a-GCST90016990	Autism Spectrum Disorder || id:ieu-a-1185	Inverse variance weighted	10	0.0409693	-0.057, 0.139	0.0502008	0.414438	0.66158
ebi-a-GCST90016991	Autism Spectrum Disorder || id:ieu-a-1185	Inverse variance weighted	11	-0.014285	-0.109, 0.081	0.0485585	0.76862	0.996748
ebi-a-GCST90016992	Autism Spectrum Disorder || id:ieu-a-1185	Inverse variance weighted	6	0.00113936	-0.136, 0.138	0.0698822	0.986992	11
ebi-a-GCST90016993	Autism Spectrum Disorder || id:ieu-a-1185	Inverse variance weighted	15	-0.00689504	-0.119, 0.105	0.0569703	0.903668	0.994826
ebi-a-GCST90016995	Autism Spectrum Disorder || id:ieu-a-1185	Inverse variance weighted	10	-0.0475608	-0.203, 0.108	0.0793573	0.548956	0.990382
ebi-a-GCST90016996	Autism Spectrum Disorder || id:ieu-a-1185	Inverse variance weighted	9	-0.00692351	-0.097, 0.083	0.0460731	0.88055	0.996616
ebi-a-GCST90016997	Autism Spectrum Disorder || id:ieu-a-1185	Inverse variance weighted	13	0.0887063	-0.129, 0.307	0.111162	0.424876	0.71085
ebi-a-GCST90016998	Autism Spectrum Disorder || id:ieu-a-1185	Inverse variance weighted	8	0.0144245	-0.259, 0.288	0.139418	0.917596	0.999951
ebi-a-GCST90016999	Autism Spectrum Disorder || id:ieu-a-1185	Inverse variance weighted	9	0.0408178	-0.048, 0.130	0.0452524	0.367056	0.560243
ebi-a-GCST90017000	Autism Spectrum Disorder || id:ieu-a-1185	Inverse variance weighted	15	0.108416	-0.029, 0.246	0.0701141	0.122035	0.133548
ebi-a-GCST90017001	Autism Spectrum Disorder || id:ieu-a-1185	Inverse variance weighted	11	0.067783	-0.025, 0.161	0.0475485	0.153997	0.173997
ebi-a-GCST90017002	Autism Spectrum Disorder || id:ieu-a-1185	Inverse variance weighted	4	0.0190818	-0.128, 0.166	0.0750479	0.799294	0.993921
ebi-a-GCST90017003	Autism Spectrum Disorder || id:ieu-a-1185	Inverse variance weighted	8	-0.0246211	-0.229, 0.179	0.104055	0.812955	0.999293
ebi-a-GCST90017004	Autism Spectrum Disorder || id:ieu-a-1185	Inverse variance weighted	17	0.0441655	-0.061, 0.149	0.0536176	0.410102	0.642863
ebi-a-GCST90017005	Autism Spectrum Disorder || id:ieu-a-1185	Inverse variance weighted	14	0.0376984	-0.151, 0.226	0.0962459	0.695289	0.990505
ebi-a-GCST90017006	Autism Spectrum Disorder || id:ieu-a-1185	Inverse variance weighted	9	0.0785112	-0.113, 0.270	0.0978841	0.422505	0.700151
ebi-a-GCST90017007	Autism Spectrum Disorder || id:ieu-a-1185	Inverse variance weighted	10	0.14513	0.002, 0.289	0.0731625	0.0472938	0.0489828
ebi-a-GCST90017008	Autism Spectrum Disorder || id:ieu-a-1185	Inverse variance weighted	12	0.0749302	-0.085, 0.235	0.0817248	0.359216	0.543509
ebi-a-GCST90017009	Autism Spectrum Disorder || id:ieu-a-1185	Inverse variance weighted	8	-0.0116685	-0.172, 0.149	0.0819205	0.886735	0.995718
ebi-a-GCST90017010	Autism Spectrum Disorder || id:ieu-a-1185	Inverse variance weighted	5	0.023212	-0.190, 0.237	0.10899	0.831347	0.992545
ebi-a-GCST90017011	Autism Spectrum Disorder || id:ieu-a-1185	Inverse variance weighted	18	-0.0890121	-0.256, 0.078	0.0850127	0.295079	0.388968
ebi-a-GCST90017012	Autism Spectrum Disorder || id:ieu-a-1185	Inverse variance weighted	12	0.0350631	-0.040, 0.110	0.0380545	0.356846	0.535269
ebi-a-GCST90017013	Autism Spectrum Disorder || id:ieu-a-1185	Inverse variance weighted	9	0.0228998	-0.089, 0.134	0.0568495	0.687084	0.999599
ebi-a-GCST90017014	Autism Spectrum Disorder || id:ieu-a-1185	Inverse variance weighted	10	0.045459	-0.075, 0.166	0.0614966	0.459779	0.784328
ebi-a-GCST90017015	Autism Spectrum Disorder || id:ieu-a-1185	Inverse variance weighted	14	-0.0363179	-0.163, 0.091	0.0648605	0.575522	0.991922
ebi-a-GCST90017016	Autism Spectrum Disorder || id:ieu-a-1185	Inverse variance weighted	10	0.00972888	-0.072, 0.092	0.0417775	0.81586	0.99056
ebi-a-GCST90017017	Autism Spectrum Disorder || id:ieu-a-1185	Inverse variance weighted	5	0.093822	-0.031, 0.218	0.0635929	0.140118	0.156285
ebi-a-GCST90017018	Autism Spectrum Disorder || id:ieu-a-1185	Inverse variance weighted	15	-0.0660824	-0.183, 0.050	0.0594277	0.266147	0.343034
ebi-a-GCST90017019	Autism Spectrum Disorder || id:ieu-a-1185	Inverse variance weighted	17	-0.0057772	-0.135, 0.124	0.0661079	0.930361	0.999919
ebi-a-GCST90017020	Autism Spectrum Disorder || id:ieu-a-1185	Inverse variance weighted	13	-0.0270707	-0.182, 0.128	0.079014	0.731895	0.994028
ebi-a-GCST90017021	Autism Spectrum Disorder || id:ieu-a-1185	Inverse variance weighted	12	-0.0371539	-0.167, 0.092	0.066	0.573477	0.991739
ebi-a-GCST90017022	Autism Spectrum Disorder || id:ieu-a-1185	Inverse variance weighted	9	0.0828215	-0.027, 0.193	0.0562707	0.141064	0.158356
ebi-a-GCST90017024	Autism Spectrum Disorder || id:ieu-a-1185	Inverse variance weighted	14	-0.0887197	-0.219, 0.041	0.0663411	0.181116	0.210095
ebi-a-GCST90017025	Autism Spectrum Disorder || id:ieu-a-1185	Inverse variance weighted	12	0.0535061	-0.107, 0.214	0.0820642	0.514399	0.952186
ebi-a-GCST90017026	Autism Spectrum Disorder || id:ieu-a-1185	Inverse variance weighted	12	-0.0486478	-0.192, 0.095	0.0732075	0.506358	0.917773
ebi-a-GCST90017027	Autism Spectrum Disorder || id:ieu-a-1185	Inverse variance weighted	11	-0.0738861	-0.176, 0.029	0.052283	0.157598	0.179229
ebi-a-GCST90017028	Autism Spectrum Disorder || id:ieu-a-1185	Inverse variance weighted	10	-0.0632752	-0.217, 0.091	0.0785176	0.420316	0.683505
ebi-a-GCST90017030	Autism Spectrum Disorder || id:ieu-a-1185	Inverse variance weighted	9	0.0921254	-0.024, 0.208	0.0590525	0.118746	0.129136
ebi-a-GCST90017031	Autism Spectrum Disorder || id:ieu-a-1185	Inverse variance weighted	9	0.000782702	-0.088, 0.090	0.045436	0.986256	0.99998
ebi-a-GCST90017032	Autism Spectrum Disorder || id:ieu-a-1185	Inverse variance weighted	10	0.0921503	-0.052, 0.236	0.0734227	0.209455	0.251346
ebi-a-GCST90017033	Autism Spectrum Disorder || id:ieu-a-1185	Inverse variance weighted	6	-0.00638952	-0.110, 0.098	0.0530394	0.904113	0.999924
ebi-a-GCST90017034	Autism Spectrum Disorder || id:ieu-a-1185	Inverse variance weighted	7	-0.0521242	-0.240, 0.136	0.0959225	0.586855	0.992607
ebi-a-GCST90017035	Autism Spectrum Disorder || id:ieu-a-1185	Inverse variance weighted	11	0.00994539	-0.069, 0.089	0.0405167	0.806097	0.995065
ebi-a-GCST90017036	Autism Spectrum Disorder || id:ieu-a-1185	Inverse variance weighted	14	-0.0108193	-0.129, 0.108	0.0604546	0.857964	0.997418
ebi-a-GCST90017037	Autism Spectrum Disorder || id:ieu-a-1185	Inverse variance weighted	8	0.0610922	-0.085, 0.207	0.07441	0.411634	0.65113
ebi-a-GCST90017038	Autism Spectrum Disorder || id:ieu-a-1185	Inverse variance weighted	11	-0.0207954	-0.120, 0.079	0.0508305	0.682457	0.999153
ebi-a-GCST90017039	Autism Spectrum Disorder || id:ieu-a-1185	Inverse variance weighted	6	0.212982	-0.035, 0.461	0.126575	0.0924431	0.0992907
ebi-a-GCST90017040	Autism Spectrum Disorder || id:ieu-a-1185	Inverse variance weighted	13	0.0107247	-0.099, 0.121	0.0560347	0.848217	0.999197
ebi-a-GCST90017041	Autism Spectrum Disorder || id:ieu-a-1185	Inverse variance weighted	14	0.0832782	-0.050, 0.216	0.0678936	0.219973	0.265801
ebi-a-GCST90017042	Autism Spectrum Disorder || id:ieu-a-1185	Inverse variance weighted	12	0.00684203	-0.083, 0.097	0.0459921	0.881739	0.999738
ebi-a-GCST90017043	Autism Spectrum Disorder || id:ieu-a-1185	Inverse variance weighted	8	-0.040949	-0.197, 0.115	0.0794855	0.60643	0.993884
ebi-a-GCST90017044	Autism Spectrum Disorder || id:ieu-a-1185	Inverse variance weighted	10	-0.0531499	-0.133, 0.027	0.0406825	0.191398	0.223512
ebi-a-GCST90017045	Autism Spectrum Disorder || id:ieu-a-1185	Inverse variance weighted	13	-0.0603827	-0.206, 0.085	0.0744072	0.417069	0.671944
ebi-a-GCST90017046	Autism Spectrum Disorder || id:ieu-a-1185	Inverse variance weighted	11	0.00464579	-0.073, 0.082	0.0396271	0.906672	0.999914
ebi-a-GCST90017047	Autism Spectrum Disorder || id:ieu-a-1185	Inverse variance weighted	13	-0.104285	-0.254, 0.045	0.0764059	0.172289	0.198532
ebi-a-GCST90017048	Autism Spectrum Disorder || id:ieu-a-1185	Inverse variance weighted	13	-0.0438247	-0.201, 0.114	0.0802854	0.585161	0.992417
ebi-a-GCST90017049	Autism Spectrum Disorder || id:ieu-a-1185	Inverse variance weighted	11	-0.20765	-0.375, -0.040	0.0855722	0.015241	0.0154182
ebi-a-GCST90017050	Autism Spectrum Disorder || id:ieu-a-1185	Inverse variance weighted	16	-0.0080428	-0.123, 0.107	0.0586432	0.890914	0.991188
ebi-a-GCST90017051	Autism Spectrum Disorder || id:ieu-a-1185	Inverse variance weighted	9	0.057965	-0.125, 0.241	0.0933909	0.534816	0.990006
ebi-a-GCST90017052	Autism Spectrum Disorder || id:ieu-a-1185	Inverse variance weighted	13	-0.08408	-0.227, 0.059	0.0727777	0.247968	0.303848
ebi-a-GCST90017053	Autism Spectrum Disorder || id:ieu-a-1185	Inverse variance weighted	22	-0.0673697	-0.182, 0.047	0.0585304	0.249724	0.30817
ebi-a-GCST90017054	Autism Spectrum Disorder || id:ieu-a-1185	Inverse variance weighted	12	-0.0228114	-0.205, 0.160	0.0930191	0.806276	0.995972
ebi-a-GCST90017055	Autism Spectrum Disorder || id:ieu-a-1185	Inverse variance weighted	10	0.0182521	-0.107, 0.144	0.0639644	0.775377	0.990663
ebi-a-GCST90017056	Autism Spectrum Disorder || id:ieu-a-1185	Inverse variance weighted	14	-0.253834	-0.401, -0.107	0.0748652	0.000697533	0.000693547
ebi-a-GCST90017057	Autism Spectrum Disorder || id:ieu-a-1185	Inverse variance weighted	12	0.0246135	-0.080, 0.129	0.0532921	0.644181	0.996245
ebi-a-GCST90017058	Autism Spectrum Disorder || id:ieu-a-1185	Inverse variance weighted	6	-0.159866	-0.420, 0.101	0.132907	0.229036	0.278687
ebi-a-GCST90017059	Autism Spectrum Disorder || id:ieu-a-1185	Inverse variance weighted	8	0.0237606	-0.064, 0.112	0.0449019	0.596689	0.993484
ebi-a-GCST90017060	Autism Spectrum Disorder || id:ieu-a-1185	Inverse variance weighted	12	0.102567	-0.077, 0.283	0.0918235	0.263991	0.337754
ebi-a-GCST90017061	Autism Spectrum Disorder || id:ieu-a-1185	Inverse variance weighted	11	-0.134229	-0.277, 0.009	0.0730729	0.0662215	0.0698336
ebi-a-GCST90017062	Autism Spectrum Disorder || id:ieu-a-1185	Inverse variance weighted	10	-0.184555	-0.350, -0.020	0.0841898	0.0283706	0.0288683
ebi-a-GCST90017063	Autism Spectrum Disorder || id:ieu-a-1185	Inverse variance weighted	14	0.039571	-0.113, 0.192	0.0778254	0.611132	0.99437
ebi-a-GCST90017064	Autism Spectrum Disorder || id:ieu-a-1185	Inverse variance weighted	11	0.039571	-0.105, 0.184	0.0738232	0.591942	0.993205
ebi-a-GCST90017065	Autism Spectrum Disorder || id:ieu-a-1185	Inverse variance weighted	11	-0.0140545	-0.146, 0.118	0.0674049	0.834832	0.994018
ebi-a-GCST90017066	Autism Spectrum Disorder || id:ieu-a-1185	Inverse variance weighted	9	-0.055125	-0.245, 0.135	0.096984	0.569768	0.991528
ebi-a-GCST90017067	Autism Spectrum Disorder || id:ieu-a-1185	Inverse variance weighted	8	-0.0410066	-0.158, 0.076	0.0597806	0.492743	0.874871
ebi-a-GCST90017068	Autism Spectrum Disorder || id:ieu-a-1185	Inverse variance weighted	5	-0.112917	-0.270, 0.044	0.0799574	0.157888	0.18074
ebi-a-GCST90017069	Autism Spectrum Disorder || id:ieu-a-1185	Inverse variance weighted	5	0.0140979	-0.130, 0.158	0.0734719	0.847835	0.997588
ebi-a-GCST90017070	Autism Spectrum Disorder || id:ieu-a-1185	Inverse variance weighted	15	-0.018011	-0.154, 0.118	0.0692465	0.794787	0.992927
ebi-a-GCST90017071	Autism Spectrum Disorder || id:ieu-a-1185	Inverse variance weighted	11	0.0452836	-0.114, 0.204	0.0811864	0.576999	0.992096
ebi-a-GCST90017072	Autism Spectrum Disorder || id:ieu-a-1185	Inverse variance weighted	12	-0.196624	-0.380, -0.013	0.093542	0.0355543	0.0363909
ebi-a-GCST90017073	Autism Spectrum Disorder || id:ieu-a-1185	Inverse variance weighted	5	0.0117022	-0.147, 0.170	0.080823	0.884879	0.993319
ebi-a-GCST90017074	Autism Spectrum Disorder || id:ieu-a-1185	Inverse variance weighted	14	0.102322	-0.010, 0.215	0.0572455	0.0738682	0.0883222
ebi-a-GCST90017075	Autism Spectrum Disorder || id:ieu-a-1185	Inverse variance weighted	13	0.0430092	-0.047, 0.133	0.0457314	0.346975	0.511641
ebi-a-GCST90017076	Autism Spectrum Disorder || id:ieu-a-1185	Inverse variance weighted	15	-0.0116934	-0.170, 0.147	0.0808627	0.88502	0.991049
ebi-a-GCST90017077	Autism Spectrum Disorder || id:ieu-a-1185	Inverse variance weighted	9	0.0527417	-0.049, 0.155	0.0519677	0.310156	0.424939
ebi-a-GCST90017078	Autism Spectrum Disorder || id:ieu-a-1185	Inverse variance weighted	13	-0.0597011	-0.174, 0.055	0.0585677	0.308036	0.41549
ebi-a-GCST90017079	Autism Spectrum Disorder || id:ieu-a-1185	Inverse variance weighted	9	0.0286019	-0.094, 0.151	0.062363	0.646496	0.99679
ebi-a-GCST90017080	Autism Spectrum Disorder || id:ieu-a-1185	Inverse variance weighted	12	-0.0467465	-0.142, 0.048	0.0484808	0.334932	0.481638
ebi-a-GCST90017081	Autism Spectrum Disorder || id:ieu-a-1185	Inverse variance weighted	11	-0.0457061	-0.195, 0.104	0.0763155	0.549233	0.990502
ebi-a-GCST90017082	Autism Spectrum Disorder || id:ieu-a-1185	Inverse variance weighted	10	0.0289704	-0.099, 0.157	0.0655187	0.658366	0.997624
ebi-a-GCST90017083	Autism Spectrum Disorder || id:ieu-a-1185	Inverse variance weighted	12	-0.0269382	-0.132, 0.078	0.0535835	0.615152	0.994663
ebi-a-GCST90017084	Autism Spectrum Disorder || id:ieu-a-1185	Inverse variance weighted	15	-0.0288176	-0.150, 0.092	0.0618872	0.641469	0.995945
ebi-a-GCST90017085	Autism Spectrum Disorder || id:ieu-a-1185	Inverse variance weighted	11	0.0427833	-0.073, 0.158	0.0589755	0.468181	0.806569
ebi-a-GCST90017086	Autism Spectrum Disorder || id:ieu-a-1185	Inverse variance weighted	11	0.0250461	-0.116, 0.166	0.0717512	0.727037	0.993427
ebi-a-GCST90017087	Autism Spectrum Disorder || id:ieu-a-1185	Inverse variance weighted	11	-0.0192678	-0.108, 0.069	0.0450546	0.668902	0.998186
ebi-a-GCST90016908	Autism Spectrum Disorder || id:ieu-a-1185	Simple mode	14	0.172966	-0.137, 0.483	0.158224	0.294161	0.360451
ebi-a-GCST90016909	Autism Spectrum Disorder || id:ieu-a-1185	Simple mode	6	0.12275	-0.169, 0.415	0.149026	0.447613	0.708042
ebi-a-GCST90016910	Autism Spectrum Disorder || id:ieu-a-1185	Simple mode	16	0.05812	-0.245, 0.361	0.15448	0.712014	0.995284
ebi-a-GCST90016911	Autism Spectrum Disorder || id:ieu-a-1185	Simple mode	13	-0.0292669	-0.378, 0.320	0.1781	0.872208	0.994853
ebi-a-GCST90016912	Autism Spectrum Disorder || id:ieu-a-1185	Simple mode	12	-0.230876	-0.695, 0.233	0.236763	0.350449	0.480143
ebi-a-GCST90016913	Autism Spectrum Disorder || id:ieu-a-1185	Simple mode	13	-0.228714	-0.558, 0.101	0.168215	0.19894	0.216347
ebi-a-GCST90016914	Autism Spectrum Disorder || id:ieu-a-1185	Simple mode	13	0.220608	-0.171, 0.612	0.199779	0.291132	0.349358
ebi-a-GCST90016915	Autism Spectrum Disorder || id:ieu-a-1185	Simple mode	11	-0.0968836	-0.478, 0.285	0.194617	0.629377	0.996593
ebi-a-GCST90016916	Autism Spectrum Disorder || id:ieu-a-1185	Simple mode	13	-0.0184098	-0.410, 0.373	0.199738	0.928084	0.999994
ebi-a-GCST90016917	Autism Spectrum Disorder || id:ieu-a-1185	Simple mode	6	-0.132385	-0.469, 0.205	0.171969	0.476184	0.789106
ebi-a-GCST90016918	Autism Spectrum Disorder || id:ieu-a-1185	Simple mode	8	-0.0728879	-0.257, 0.111	0.0940625	0.463772	0.747188
ebi-a-GCST90016919	Autism Spectrum Disorder || id:ieu-a-1185	Simple mode	10	-0.0464495	-0.239, 0.146	0.0980848	0.647087	0.99816
ebi-a-GCST90016920	Autism Spectrum Disorder || id:ieu-a-1185	Simple mode	10	0.0575095	-0.099, 0.214	0.0796661	0.488697	0.817628
ebi-a-GCST90016921	Autism Spectrum Disorder || id:ieu-a-1185	Simple mode	12	-0.298375	-0.689, 0.092	0.199426	0.162738	0.16855
ebi-a-GCST90016922	Autism Spectrum Disorder || id:ieu-a-1185	Simple mode	12	-0.153133	-0.519, 0.213	0.186681	0.429469	0.66721
ebi-a-GCST90016923	Autism Spectrum Disorder || id:ieu-a-1185	Simple mode	10	0.207389	-0.168, 0.583	0.191471	0.306913	0.392668
ebi-a-GCST90016924	Autism Spectrum Disorder || id:ieu-a-1185	Simple mode	6	-0.0266791	-0.380, 0.327	0.180352	0.88818	0.999904
ebi-a-GCST90016925	Autism Spectrum Disorder || id:ieu-a-1185	Simple mode	5	0.0432869	-0.192, 0.278	0.119939	0.736421	0.999799
ebi-a-GCST90016926	Autism Spectrum Disorder || id:ieu-a-1185	Simple mode	12	-0.0859517	-0.448, 0.276	0.184643	0.650652	0.998869
ebi-a-GCST90016927	Autism Spectrum Disorder || id:ieu-a-1185	Simple mode	7	0.0350814	-0.340, 0.410	0.19112	0.860407	0.998065
ebi-a-GCST90016928	Autism Spectrum Disorder || id:ieu-a-1185	Simple mode	9	0.076142	-0.201, 0.353	0.141204	0.604405	0.994022
ebi-a-GCST90016929	Autism Spectrum Disorder || id:ieu-a-1185	Simple mode	10	-0.301313	-0.690, 0.087	0.198218	0.162804	0.169629
ebi-a-GCST90016931	Autism Spectrum Disorder || id:ieu-a-1185	Simple mode	10	0.188836	-0.299, 0.676	0.248668	0.467042	0.766654
ebi-a-GCST90016932	Autism Spectrum Disorder || id:ieu-a-1185	Simple mode	15	-0.0345427	-0.299, 0.229	0.134693	0.80133	0.99808
ebi-a-GCST90016933	Autism Spectrum Disorder || id:ieu-a-1185	Simple mode	13	0.220608	-0.158, 0.599	0.192972	0.275247	0.319287
ebi-a-GCST90016934	Autism Spectrum Disorder || id:ieu-a-1185	Simple mode	11	0.205309	-0.070, 0.481	0.140715	0.17524	0.184798
ebi-a-GCST90016935	Autism Spectrum Disorder || id:ieu-a-1185	Simple mode	8	0.250924	-0.164, 0.666	0.211554	0.274277	0.316055
ebi-a-GCST90016936	Autism Spectrum Disorder || id:ieu-a-1185	Simple mode	7	-0.0368941	-0.361, 0.288	0.165539	0.831029	0.992869
ebi-a-GCST90016937	Autism Spectrum Disorder || id:ieu-a-1185	Simple mode	13	-0.0184098	-0.396, 0.359	0.192543	0.925406	0.99991
ebi-a-GCST90016938	Autism Spectrum Disorder || id:ieu-a-1185	Simple mode	8	-0.0457247	-0.219, 0.128	0.0885713	0.621584	0.995451
ebi-a-GCST90016939	Autism Spectrum Disorder || id:ieu-a-1185	Simple mode	10	-0.0788101	-0.438, 0.280	0.183306	0.677352	0.992238
ebi-a-GCST90016940	Autism Spectrum Disorder || id:ieu-a-1185	Simple mode	17	-0.146922	-0.488, 0.194	0.173915	0.410681	0.610757
ebi-a-GCST90016941	Autism Spectrum Disorder || id:ieu-a-1185	Simple mode	8	0.0557985	-0.202, 0.314	0.131525	0.684121	0.992892
ebi-a-GCST90016942	Autism Spectrum Disorder || id:ieu-a-1185	Simple mode	10	0.0575095	-0.101, 0.216	0.0808932	0.495137	0.844645
ebi-a-GCST90016943	Autism Spectrum Disorder || id:ieu-a-1185	Simple mode	14	-0.0417454	-0.233, 0.150	0.0977403	0.676291	0.991792
ebi-a-GCST90016944	Autism Spectrum Disorder || id:ieu-a-1185	Simple mode	14	-0.0171048	-0.241, 0.207	0.114191	0.883229	0.992455
ebi-a-GCST90016945	Autism Spectrum Disorder || id:ieu-a-1185	Simple mode	9	0.155499	-0.114, 0.425	0.137593	0.291161	0.35182
ebi-a-GCST90016946	Autism Spectrum Disorder || id:ieu-a-1185	Simple mode	14	0.12392	-0.310, 0.558	0.221307	0.585037	0.992414
ebi-a-GCST90016947	Autism Spectrum Disorder || id:ieu-a-1185	Simple mode	8	-0.0775309	-0.536, 0.380	0.233675	0.749761	0.992615
ebi-a-GCST90016948	Autism Spectrum Disorder || id:ieu-a-1185	Simple mode	15	0.236048	-0.031, 0.503	0.136222	0.105089	0.105696
ebi-a-GCST90016949	Autism Spectrum Disorder || id:ieu-a-1185	Simple mode	13	0.200747	-0.073, 0.474	0.139485	0.175663	0.186374
ebi-a-GCST90016950	Autism Spectrum Disorder || id:ieu-a-1185	Simple mode	18	-0.0410695	-0.390, 0.308	0.178271	0.820548	0.994914
ebi-a-GCST90016951	Autism Spectrum Disorder || id:ieu-a-1185	Simple mode	10	-0.160809	-0.532, 0.210	0.189173	0.417329	0.636976
ebi-a-GCST90016952	Autism Spectrum Disorder || id:ieu-a-1185	Simple mode	14	0.00638747	-0.284, 0.297	0.148203	0.966277	0.999903
ebi-a-GCST90016953	Autism Spectrum Disorder || id:ieu-a-1185	Simple mode	9	0.0732358	-0.110, 0.257	0.0935341	0.456186	0.728224
ebi-a-GCST90016954	Autism Spectrum Disorder || id:ieu-a-1185	Simple mode	13	-0.0850614	-0.389, 0.219	0.155201	0.593692	0.992913
ebi-a-GCST90016955	Autism Spectrum Disorder || id:ieu-a-1185	Simple mode	12	0.050218	-0.171, 0.272	0.113048	0.665497	0.990315
ebi-a-GCST90016956	Autism Spectrum Disorder || id:ieu-a-1185	Simple mode	19	-0.174595	-0.498, 0.148	0.164811	0.303443	0.382602
ebi-a-GCST90016957	Autism Spectrum Disorder || id:ieu-a-1185	Simple mode	10	0.207556	-0.158, 0.573	0.186341	0.294205	0.363062
ebi-a-GCST90016958	Autism Spectrum Disorder || id:ieu-a-1185	Simple mode	11	-0.00586403	-0.164, 0.152	0.0807946	0.943572	0.999945
ebi-a-GCST90016959	Autism Spectrum Disorder || id:ieu-a-1185	Simple mode	7	0.148649	-0.111, 0.408	0.132233	0.303903	0.385979
ebi-a-GCST90016960	Autism Spectrum Disorder || id:ieu-a-1185	Simple mode	8	-0.174471	-0.505, 0.156	0.168859	0.335863	0.446108
ebi-a-GCST90016961	Autism Spectrum Disorder || id:ieu-a-1185	Simple mode	10	0.206425	-0.156, 0.569	0.185082	0.29361	0.35726
ebi-a-GCST90016962	Autism Spectrum Disorder || id:ieu-a-1185	Simple mode	14	-0.0948185	-0.456, 0.266	0.184291	0.615534	0.995085
ebi-a-GCST90016963	Autism Spectrum Disorder || id:ieu-a-1185	Simple mode	8	0.0993888	-0.093, 0.291	0.0979444	0.34401	0.467638
ebi-a-GCST90016964	Autism Spectrum Disorder || id:ieu-a-1185	Simple mode	6	-0.0864291	-0.286, 0.113	0.10188	0.43497	0.681845
ebi-a-GCST90016965	Autism Spectrum Disorder || id:ieu-a-1185	Simple mode	11	-0.0788811	-0.256, 0.098	0.0904271	0.403494	0.589983
ebi-a-GCST90016966	Autism Spectrum Disorder || id:ieu-a-1185	Simple mode	11	-0.0875806	-0.469, 0.293	0.194353	0.661871	0.99952
ebi-a-GCST90016967	Autism Spectrum Disorder || id:ieu-a-1185	Simple mode	13	-0.234612	-0.615, 0.146	0.194111	0.250074	0.280729
ebi-a-GCST90016968	Autism Spectrum Disorder || id:ieu-a-1185	Simple mode	7	0.0350814	-0.326, 0.396	0.184344	0.855346	0.992683
ebi-a-GCST90016969	Autism Spectrum Disorder || id:ieu-a-1185	Simple mode	13	0.256481	-0.074, 0.587	0.168816	0.154588	0.1573
ebi-a-GCST90016970	Autism Spectrum Disorder || id:ieu-a-1185	Simple mode	12	0.227216	-0.076, 0.530	0.154627	0.169723	0.177903
ebi-a-GCST90016971	Autism Spectrum Disorder || id:ieu-a-1185	Simple mode	13	0.350987	-0.102, 0.804	0.23106	0.154654	0.158293
ebi-a-GCST90016973	Autism Spectrum Disorder || id:ieu-a-1185	Simple mode	8	-0.138647	-0.523, 0.246	0.196333	0.502893	0.883873
ebi-a-GCST90016974	Autism Spectrum Disorder || id:ieu-a-1185	Simple mode	13	-0.13979	-0.448, 0.168	0.157063	0.390947	0.55758
ebi-a-GCST90016975	Autism Spectrum Disorder || id:ieu-a-1185	Simple mode	15	0.0886894	-0.073, 0.250	0.0822587	0.299182	0.371841
ebi-a-GCST90016976	Autism Spectrum Disorder || id:ieu-a-1185	Simple mode	10	-0.0406044	-0.259, 0.178	0.11156	0.724285	0.996814
ebi-a-GCST90016977	Autism Spectrum Disorder || id:ieu-a-1185	Simple mode	5	0.0902074	-0.081, 0.262	0.0874735	0.360691	0.498097
ebi-a-GCST90016978	Autism Spectrum Disorder || id:ieu-a-1185	Simple mode	9	0.0455744	-0.268, 0.359	0.160114	0.783151	0.990079
ebi-a-GCST90016979	Autism Spectrum Disorder || id:ieu-a-1185	Simple mode	8	-0.0463182	-0.269, 0.176	0.11349	0.695376	0.993725
ebi-a-GCST90016980	Autism Spectrum Disorder || id:ieu-a-1185	Simple mode	7	0.164752	-0.213, 0.543	0.192934	0.425918	0.655839
ebi-a-GCST90016981	Autism Spectrum Disorder || id:ieu-a-1185	Simple mode	9	-0.221599	-0.606, 0.162	0.195951	0.290864	0.346646
ebi-a-GCST90016982	Autism Spectrum Disorder || id:ieu-a-1185	Simple mode	11	-0.0885362	-0.345, 0.168	0.131091	0.514749	0.932982
ebi-a-GCST90016983	Autism Spectrum Disorder || id:ieu-a-1185	Simple mode	11	0.0331513	-0.288, 0.354	0.163825	0.843694	0.993401
ebi-a-GCST90016984	Autism Spectrum Disorder || id:ieu-a-1185	Simple mode	8	-0.0923888	-0.399, 0.214	0.156352	0.573162	0.991733
ebi-a-GCST90016985	Autism Spectrum Disorder || id:ieu-a-1185	Simple mode	8	0.045595	-0.338, 0.429	0.195668	0.822411	0.99724
ebi-a-GCST90016986	Autism Spectrum Disorder || id:ieu-a-1185	Simple mode	9	0.139566	-0.163, 0.442	0.154461	0.392619	0.564593
ebi-a-GCST90016987	Autism Spectrum Disorder || id:ieu-a-1185	Simple mode	9	0.140181	-0.155, 0.436	0.150806	0.379801	0.532946
ebi-a-GCST90016988	Autism Spectrum Disorder || id:ieu-a-1185	Simple mode	11	0.0707697	-0.222, 0.364	0.149425	0.645945	0.99784
ebi-a-GCST90016989	Autism Spectrum Disorder || id:ieu-a-1185	Simple mode	10	-0.0909859	-0.443, 0.261	0.179756	0.624908	0.995759
ebi-a-GCST90016990	Autism Spectrum Disorder || id:ieu-a-1185	Simple mode	10	-0.0384409	-0.256, 0.179	0.110842	0.736706	0.990521
ebi-a-GCST90016991	Autism Spectrum Disorder || id:ieu-a-1185	Simple mode	11	0.0314635	-0.190, 0.253	0.112789	0.785961	0.991442
ebi-a-GCST90016992	Autism Spectrum Disorder || id:ieu-a-1185	Simple mode	6	-0.0414565	-0.279, 0.196	0.121046	0.745914	0.991656
ebi-a-GCST90016993	Autism Spectrum Disorder || id:ieu-a-1185	Simple mode	15	-0.159562	-0.455, 0.136	0.150851	0.308083	0.397085
ebi-a-GCST90016995	Autism Spectrum Disorder || id:ieu-a-1185	Simple mode	10	0.0937444	-0.252, 0.440	0.176417	0.608019	0.994493
ebi-a-GCST90016996	Autism Spectrum Disorder || id:ieu-a-1185	Simple mode	9	0.0369866	-0.127, 0.201	0.0836238	0.669987	0.990817
ebi-a-GCST90016997	Autism Spectrum Disorder || id:ieu-a-1185	Simple mode	13	0.319268	-0.017, 0.656	0.171616	0.0875078	0.0870077
ebi-a-GCST90016998	Autism Spectrum Disorder || id:ieu-a-1185	Simple mode	8	0.282162	-0.070, 0.634	0.179441	0.159842	0.164572
ebi-a-GCST90016999	Autism Spectrum Disorder || id:ieu-a-1185	Simple mode	9	0.0648834	-0.126, 0.256	0.0976445	0.525066	0.993059
ebi-a-GCST90017000	Autism Spectrum Disorder || id:ieu-a-1185	Simple mode	15	0.113486	-0.222, 0.449	0.171099	0.517926	0.958715
ebi-a-GCST90017001	Autism Spectrum Disorder || id:ieu-a-1185	Simple mode	11	0.0300202	-0.124, 0.184	0.0783493	0.709621	0.994695
ebi-a-GCST90017002	Autism Spectrum Disorder || id:ieu-a-1185	Simple mode	4	-0.0316553	-0.252, 0.189	0.112372	0.796487	0.996196
ebi-a-GCST90017003	Autism Spectrum Disorder || id:ieu-a-1185	Simple mode	8	0.0629577	-0.341, 0.467	0.206063	0.768851	0.998223
ebi-a-GCST90017004	Autism Spectrum Disorder || id:ieu-a-1185	Simple mode	17	-0.0440852	-0.296, 0.208	0.128519	0.736045	0.999107
ebi-a-GCST90017005	Autism Spectrum Disorder || id:ieu-a-1185	Simple mode	14	-0.123477	-0.494, 0.247	0.189029	0.525	0.982259
ebi-a-GCST90017006	Autism Spectrum Disorder || id:ieu-a-1185	Simple mode	9	0.232252	-0.123, 0.587	0.181077	0.235539	0.261043
ebi-a-GCST90017007	Autism Spectrum Disorder || id:ieu-a-1185	Simple mode	10	0.259118	-0.099, 0.618	0.182862	0.190151	0.205505
ebi-a-GCST90017008	Autism Spectrum Disorder || id:ieu-a-1185	Simple mode	12	0.184648	-0.138, 0.507	0.164424	0.285351	0.337763
ebi-a-GCST90017009	Autism Spectrum Disorder || id:ieu-a-1185	Simple mode	8	-0.129371	-0.501, 0.243	0.18976	0.517305	0.947485
ebi-a-GCST90017010	Autism Spectrum Disorder || id:ieu-a-1185	Simple mode	5	-0.0509623	-0.345, 0.243	0.149773	0.750777	0.993496
ebi-a-GCST90017011	Autism Spectrum Disorder || id:ieu-a-1185	Simple mode	18	-0.0123181	-0.333, 0.309	0.163847	0.940949	0.994656
ebi-a-GCST90017012	Autism Spectrum Disorder || id:ieu-a-1185	Simple mode	12	0.102409	-0.064, 0.269	0.0848728	0.252887	0.285729
ebi-a-GCST90017013	Autism Spectrum Disorder || id:ieu-a-1185	Simple mode	9	0.0404878	-0.175, 0.256	0.109843	0.721992	0.996172
ebi-a-GCST90017014	Autism Spectrum Disorder || id:ieu-a-1185	Simple mode	10	0.0432702	-0.226, 0.312	0.137279	0.759796	0.996723
ebi-a-GCST90017015	Autism Spectrum Disorder || id:ieu-a-1185	Simple mode	14	-0.00341992	-0.243, 0.236	0.122223	0.978102	0.999973
ebi-a-GCST90017016	Autism Spectrum Disorder || id:ieu-a-1185	Simple mode	10	-0.036882	-0.191, 0.117	0.0786124	0.650111	0.998544
ebi-a-GCST90017017	Autism Spectrum Disorder || id:ieu-a-1185	Simple mode	5	0.115994	-0.114, 0.346	0.117342	0.378861	0.527375
ebi-a-GCST90017018	Autism Spectrum Disorder || id:ieu-a-1185	Simple mode	15	-0.0801904	-0.366, 0.205	0.145657	0.590624	0.992687
ebi-a-GCST90017019	Autism Spectrum Disorder || id:ieu-a-1185	Simple mode	17	-0.073169	-0.342, 0.196	0.13725	0.601286	0.993766
ebi-a-GCST90017020	Autism Spectrum Disorder || id:ieu-a-1185	Simple mode	13	0.0599797	-0.308, 0.428	0.187606	0.754685	0.994557
ebi-a-GCST90017021	Autism Spectrum Disorder || id:ieu-a-1185	Simple mode	12	-0.125605	-0.412, 0.160	0.145867	0.407568	0.60099
ebi-a-GCST90017022	Autism Spectrum Disorder || id:ieu-a-1185	Simple mode	9	0.124997	-0.114, 0.364	0.12214	0.336068	0.449814
ebi-a-GCST90017024	Autism Spectrum Disorder || id:ieu-a-1185	Simple mode	14	-0.165629	-0.551, 0.220	0.196804	0.41523	0.628261
ebi-a-GCST90017025	Autism Spectrum Disorder || id:ieu-a-1185	Simple mode	12	0.0898959	-0.171, 0.351	0.133065	0.513259	0.920691
ebi-a-GCST90017026	Autism Spectrum Disorder || id:ieu-a-1185	Simple mode	12	-0.120688	-0.461, 0.220	0.173628	0.501416	0.872464
ebi-a-GCST90017027	Autism Spectrum Disorder || id:ieu-a-1185	Simple mode	11	-0.0286302	-0.240, 0.183	0.107937	0.796205	0.99469
ebi-a-GCST90017028	Autism Spectrum Disorder || id:ieu-a-1185	Simple mode	10	-0.12046	-0.461, 0.220	0.173897	0.505971	0.898356
ebi-a-GCST90017030	Autism Spectrum Disorder || id:ieu-a-1185	Simple mode	9	0.186424	-0.062, 0.435	0.126648	0.179237	0.191332
ebi-a-GCST90017031	Autism Spectrum Disorder || id:ieu-a-1185	Simple mode	9	-0.0608768	-0.245, 0.123	0.0940406	0.535538	0.990589
ebi-a-GCST90017032	Autism Spectrum Disorder || id:ieu-a-1185	Simple mode	10	0.0911429	-0.198, 0.381	0.147715	0.552509	0.99105
ebi-a-GCST90017033	Autism Spectrum Disorder || id:ieu-a-1185	Simple mode	6	-0.0481067	-0.217, 0.121	0.0861619	0.600697	0.993574
ebi-a-GCST90017034	Autism Spectrum Disorder || id:ieu-a-1185	Simple mode	7	0.0203206	-0.332, 0.372	0.179672	0.913642	0.999923
ebi-a-GCST90017035	Autism Spectrum Disorder || id:ieu-a-1185	Simple mode	11	0.0608492	-0.107, 0.229	0.0855794	0.493318	0.833373
ebi-a-GCST90017036	Autism Spectrum Disorder || id:ieu-a-1185	Simple mode	14	0.134139	-0.130, 0.399	0.135007	0.338568	0.456673
ebi-a-GCST90017037	Autism Spectrum Disorder || id:ieu-a-1185	Simple mode	8	-0.0300655	-0.328, 0.268	0.152235	0.849053	0.997755
ebi-a-GCST90017038	Autism Spectrum Disorder || id:ieu-a-1185	Simple mode	11	0.0357284	-0.164, 0.235	0.101712	0.732674	0.997714
ebi-a-GCST90017039	Autism Spectrum Disorder || id:ieu-a-1185	Simple mode	6	0.402533	-0.108, 0.913	0.260597	0.183087	0.196648
ebi-a-GCST90017040	Autism Spectrum Disorder || id:ieu-a-1185	Simple mode	13	0.163482	-0.089, 0.416	0.12871	0.228102	0.249622
ebi-a-GCST90017041	Autism Spectrum Disorder || id:ieu-a-1185	Simple mode	14	0.116498	-0.138, 0.371	0.129815	0.385815	0.545788
ebi-a-GCST90017042	Autism Spectrum Disorder || id:ieu-a-1185	Simple mode	12	0.0460199	-0.144, 0.236	0.0969217	0.644206	0.997514
ebi-a-GCST90017043	Autism Spectrum Disorder || id:ieu-a-1185	Simple mode	8	0.0794236	-0.213, 0.372	0.149258	0.611104	0.994768
ebi-a-GCST90017044	Autism Spectrum Disorder || id:ieu-a-1185	Simple mode	10	-0.0498872	-0.210, 0.110	0.0816999	0.556558	0.991261
ebi-a-GCST90017045	Autism Spectrum Disorder || id:ieu-a-1185	Simple mode	13	-0.11627	-0.343, 0.111	0.115922	0.33566	0.442461
ebi-a-GCST90017046	Autism Spectrum Disorder || id:ieu-a-1185	Simple mode	11	0.100459	-0.089, 0.290	0.0966554	0.323116	0.419569
ebi-a-GCST90017047	Autism Spectrum Disorder || id:ieu-a-1185	Simple mode	13	-0.0351492	-0.339, 0.269	0.155015	0.824437	0.999772
ebi-a-GCST90017048	Autism Spectrum Disorder || id:ieu-a-1185	Simple mode	13	0.12406	-0.256, 0.504	0.194022	0.534571	0.990451
ebi-a-GCST90017049	Autism Spectrum Disorder || id:ieu-a-1185	Simple mode	11	-0.263961	-0.589, 0.061	0.16603	0.142955	0.144617
ebi-a-GCST90017050	Autism Spectrum Disorder || id:ieu-a-1185	Simple mode	16	-0.0100238	-0.285, 0.265	0.140175	0.943937	0.999937
ebi-a-GCST90017051	Autism Spectrum Disorder || id:ieu-a-1185	Simple mode	9	-0.0917083	-0.445, 0.262	0.180424	0.624963	0.995992
ebi-a-GCST90017052	Autism Spectrum Disorder || id:ieu-a-1185	Simple mode	13	-0.0754341	-0.405, 0.254	0.168275	0.661939	0.999858
ebi-a-GCST90017053	Autism Spectrum Disorder || id:ieu-a-1185	Simple mode	22	-0.199493	-0.534, 0.135	0.170523	0.25515	0.290171
ebi-a-GCST90017054	Autism Spectrum Disorder || id:ieu-a-1185	Simple mode	12	0.0471143	-0.291, 0.386	0.17276	0.790123	0.992963
ebi-a-GCST90017055	Autism Spectrum Disorder || id:ieu-a-1185	Simple mode	10	-0.082286	-0.377, 0.212	0.15012	0.59693	0.993148
ebi-a-GCST90017056	Autism Spectrum Disorder || id:ieu-a-1185	Simple mode	14	-0.181873	-0.467, 0.103	0.145404	0.233048	0.256648
ebi-a-GCST90017057	Autism Spectrum Disorder || id:ieu-a-1185	Simple mode	12	0.0120711	-0.216, 0.241	0.116574	0.919391	0.999954
ebi-a-GCST90017058	Autism Spectrum Disorder || id:ieu-a-1185	Simple mode	6	0.00403429	-0.363, 0.371	0.187208	0.983641	10.9999
ebi-a-GCST90017059	Autism Spectrum Disorder || id:ieu-a-1185	Simple mode	8	-0.06721	-0.267, 0.133	0.102022	0.5311	0.990268
ebi-a-GCST90017060	Autism Spectrum Disorder || id:ieu-a-1185	Simple mode	12	-0.119171	-0.560, 0.321	0.224791	0.606549	0.994262
ebi-a-GCST90017061	Autism Spectrum Disorder || id:ieu-a-1185	Simple mode	11	-0.10437	-0.416, 0.207	0.158763	0.525767	0.990053
ebi-a-GCST90017062	Autism Spectrum Disorder || id:ieu-a-1185	Simple mode	10	-0.0363801	-0.382, 0.309	0.176449	0.84124	0.996534
ebi-a-GCST90017063	Autism Spectrum Disorder || id:ieu-a-1185	Simple mode	14	-0.0617728	-0.410, 0.287	0.177884	0.73395	0.998379
ebi-a-GCST90017064	Autism Spectrum Disorder || id:ieu-a-1185	Simple mode	11	0.132692	-0.210, 0.475	0.174795	0.465292	0.756643
ebi-a-GCST90017065	Autism Spectrum Disorder || id:ieu-a-1185	Simple mode	11	-0.159164	-0.430, 0.112	0.1384	0.276892	0.32335
ebi-a-GCST90017066	Autism Spectrum Disorder || id:ieu-a-1185	Simple mode	9	0.119039	-0.282, 0.520	0.204579	0.576678	0.991945
ebi-a-GCST90017067	Autism Spectrum Disorder || id:ieu-a-1185	Simple mode	8	0.0721381	-0.090, 0.234	0.082529	0.41105	0.616575
ebi-a-GCST90017068	Autism Spectrum Disorder || id:ieu-a-1185	Simple mode	5	-0.178501	-0.433, 0.076	0.129952	0.241525	0.269393
ebi-a-GCST90017069	Autism Spectrum Disorder || id:ieu-a-1185	Simple mode	5	0.0700392	-0.192, 0.332	0.13352	0.627616	0.996299
ebi-a-GCST90017070	Autism Spectrum Disorder || id:ieu-a-1185	Simple mode	15	0.0302699	-0.262, 0.322	0.149009	0.841948	0.999761
ebi-a-GCST90017071	Autism Spectrum Disorder || id:ieu-a-1185	Simple mode	11	0.080244	-0.240, 0.400	0.163137	0.633422	0.996956
ebi-a-GCST90017072	Autism Spectrum Disorder || id:ieu-a-1185	Simple mode	12	-0.415322	-0.859, 0.028	0.226336	0.0936706	0.0936706
ebi-a-GCST90017073	Autism Spectrum Disorder || id:ieu-a-1185	Simple mode	5	0.0157335	-0.265, 0.296	0.143214	0.917812	0.999931
ebi-a-GCST90017074	Autism Spectrum Disorder || id:ieu-a-1185	Simple mode	14	0.131345	-0.137, 0.399	0.136794	0.35449	0.308749
ebi-a-GCST90017075	Autism Spectrum Disorder || id:ieu-a-1185	Simple mode	13	0.00218624	-0.181, 0.185	0.0934198	0.981714	0.999941
ebi-a-GCST90017076	Autism Spectrum Disorder || id:ieu-a-1185	Simple mode	15	-0.0345427	-0.323, 0.254	0.147384	0.818089	0.992721
ebi-a-GCST90017077	Autism Spectrum Disorder || id:ieu-a-1185	Simple mode	9	0.0732358	-0.128, 0.275	0.10284	0.496621	0.855565
ebi-a-GCST90017078	Autism Spectrum Disorder || id:ieu-a-1185	Simple mode	13	-0.0850614	-0.381, 0.210	0.150782	0.583053	0.992223
ebi-a-GCST90017079	Autism Spectrum Disorder || id:ieu-a-1185	Simple mode	9	0.076142	-0.197, 0.350	0.139499	0.600072	0.993386
ebi-a-GCST90017080	Autism Spectrum Disorder || id:ieu-a-1185	Simple mode	12	0.050218	-0.176, 0.277	0.115609	0.672412	0.991273
ebi-a-GCST90017081	Autism Spectrum Disorder || id:ieu-a-1185	Simple mode	11	-0.183262	-0.501, 0.134	0.162113	0.284669	0.334678
ebi-a-GCST90017082	Autism Spectrum Disorder || id:ieu-a-1185	Simple mode	10	0.00677669	-0.259, 0.273	0.135698	0.961261	0.999945
ebi-a-GCST90017083	Autism Spectrum Disorder || id:ieu-a-1185	Simple mode	12	-0.0379683	-0.274, 0.198	0.120174	0.757959	0.995645
ebi-a-GCST90017084	Autism Spectrum Disorder || id:ieu-a-1185	Simple mode	15	0.0358391	-0.244, 0.316	0.142897	0.805609	0.990063
ebi-a-GCST90017085	Autism Spectrum Disorder || id:ieu-a-1185	Simple mode	11	0.1543	-0.122, 0.431	0.141156	0.299974	0.375506
ebi-a-GCST90017086	Autism Spectrum Disorder || id:ieu-a-1185	Simple mode	11	0.158155	-0.143, 0.459	0.15354	0.327254	0.428137
ebi-a-GCST90017087	Autism Spectrum Disorder || id:ieu-a-1185	Simple mode	11	-0.0859688	-0.276, 0.104	0.0970834	0.396673	0.575175
ebi-a-GCST90016908	Autism Spectrum Disorder || id:ieu-a-1185	Weighted mode	14	0.154338	-0.113, 0.422	0.136613	0.278998	0.332505
ebi-a-GCST90016909	Autism Spectrum Disorder || id:ieu-a-1185	Weighted mode	6	0.102723	-0.193, 0.398	0.150764	0.525924	0.983986
ebi-a-GCST90016910	Autism Spectrum Disorder || id:ieu-a-1185	Weighted mode	16	0.0610767	-0.185, 0.308	0.125799	0.634329	0.998707
ebi-a-GCST90016911	Autism Spectrum Disorder || id:ieu-a-1185	Weighted mode	13	-0.097343	-0.399, 0.204	0.153954	0.539062	0.990422
ebi-a-GCST90016912	Autism Spectrum Disorder || id:ieu-a-1185	Weighted mode	12	-0.222575	-0.674, 0.229	0.230275	0.354534	0.481944
ebi-a-GCST90016913	Autism Spectrum Disorder || id:ieu-a-1185	Weighted mode	13	-0.123482	-0.368, 0.121	0.124928	0.342458	0.461919
ebi-a-GCST90016914	Autism Spectrum Disorder || id:ieu-a-1185	Weighted mode	13	0.215612	-0.170, 0.601	0.196806	0.294775	0.361203
ebi-a-GCST90016915	Autism Spectrum Disorder || id:ieu-a-1185	Weighted mode	11	-0.0968836	-0.429, 0.235	0.169274	0.579726	0.992453
ebi-a-GCST90016916	Autism Spectrum Disorder || id:ieu-a-1185	Weighted mode	13	-0.022092	-0.389, 0.345	0.187266	0.908042	0.999936
ebi-a-GCST90016917	Autism Spectrum Disorder || id:ieu-a-1185	Weighted mode	6	-0.099828	-0.401, 0.201	0.153671	0.544596	0.990647
ebi-a-GCST90016918	Autism Spectrum Disorder || id:ieu-a-1185	Weighted mode	8	-0.0728879	-0.255, 0.109	0.093008	0.458922	0.725931
ebi-a-GCST90016919	Autism Spectrum Disorder || id:ieu-a-1185	Weighted mode	10	-0.0392688	-0.223, 0.145	0.0938714	0.685514	0.991687
ebi-a-GCST90016920	Autism Spectrum Disorder || id:ieu-a-1185	Weighted mode	10	0.0547709	-0.102, 0.212	0.0801426	0.511551	0.8901
ebi-a-GCST90016921	Autism Spectrum Disorder || id:ieu-a-1185	Weighted mode	12	-0.302449	-0.665, 0.060	0.184801	0.129972	0.133818
ebi-a-GCST90016922	Autism Spectrum Disorder || id:ieu-a-1185	Weighted mode	12	-0.153133	-0.511, 0.204	0.182409	0.41906	0.623218
ebi-a-GCST90016923	Autism Spectrum Disorder || id:ieu-a-1185	Weighted mode	10	0.18325	-0.123, 0.489	0.156121	0.270613	0.318153
ebi-a-GCST90016924	Autism Spectrum Disorder || id:ieu-a-1185	Weighted mode	6	-0.0959726	-0.398, 0.206	0.153974	0.560413	0.991339
ebi-a-GCST90016925	Autism Spectrum Disorder || id:ieu-a-1185	Weighted mode	5	0.0460461	-0.190, 0.282	0.120559	0.72193	0.996727
ebi-a-GCST90016926	Autism Spectrum Disorder || id:ieu-a-1185	Weighted mode	12	-0.0900005	-0.444, 0.264	0.180856	0.628538	0.997929
ebi-a-GCST90016927	Autism Spectrum Disorder || id:ieu-a-1185	Weighted mode	7	0.0350814	-0.337, 0.407	0.18981	0.859457	0.992311
ebi-a-GCST90016928	Autism Spectrum Disorder || id:ieu-a-1185	Weighted mode	9	0.077984	-0.186, 0.342	0.134705	0.578573	0.992277
ebi-a-GCST90016929	Autism Spectrum Disorder || id:ieu-a-1185	Weighted mode	10	0.138622	-0.110, 0.388	0.127067	0.303648	0.377391
ebi-a-GCST90016931	Autism Spectrum Disorder || id:ieu-a-1185	Weighted mode	10	-0.273114	-0.680, 0.133	0.207379	0.220388	0.244252
ebi-a-GCST90016932	Autism Spectrum Disorder || id:ieu-a-1185	Weighted mode	15	-0.0234673	-0.278, 0.231	0.129776	0.859093	0.999793
ebi-a-GCST90016933	Autism Spectrum Disorder || id:ieu-a-1185	Weighted mode	13	0.215612	-0.185, 0.617	0.204591	0.312703	0.397155
ebi-a-GCST90016934	Autism Spectrum Disorder || id:ieu-a-1185	Weighted mode	11	0.193745	-0.091, 0.479	0.145524	0.212623	0.231227
ebi-a-GCST90016935	Autism Spectrum Disorder || id:ieu-a-1185	Weighted mode	8	-0.115611	-0.462, 0.230	0.176587	0.533577	0.990202
ebi-a-GCST90016936	Autism Spectrum Disorder || id:ieu-a-1185	Weighted mode	7	-0.0368941	-0.358, 0.285	0.164041	0.829515	0.998112
ebi-a-GCST90016937	Autism Spectrum Disorder || id:ieu-a-1185	Weighted mode	13	-0.022092	-0.382, 0.337	0.183396	0.906111	0.999914
ebi-a-GCST90016938	Autism Spectrum Disorder || id:ieu-a-1185	Weighted mode	8	-0.0457247	-0.206, 0.114	0.0816849	0.593089	0.99323
ebi-a-GCST90016939	Autism Spectrum Disorder || id:ieu-a-1185	Weighted mode	10	-0.0828352	-0.396, 0.230	0.159752	0.6166	0.996256
ebi-a-GCST90016940	Autism Spectrum Disorder || id:ieu-a-1185	Weighted mode	17	-0.0511017	-0.331, 0.229	0.142979	0.725458	0.997441
ebi-a-GCST90016941	Autism Spectrum Disorder || id:ieu-a-1185	Weighted mode	8	0.0557985	-0.204, 0.316	0.132619	0.686559	0.992122
ebi-a-GCST90016942	Autism Spectrum Disorder || id:ieu-a-1185	Weighted mode	10	0.0547709	-0.101, 0.210	0.0793013	0.507194	0.865213
ebi-a-GCST90016943	Autism Spectrum Disorder || id:ieu-a-1185	Weighted mode	14	-0.0564173	-0.249, 0.136	0.0981168	0.575107	0.992056
ebi-a-GCST90016944	Autism Spectrum Disorder || id:ieu-a-1185	Weighted mode	14	0.0130422	-0.196, 0.222	0.106561	0.90446	0.999924
ebi-a-GCST90016945	Autism Spectrum Disorder || id:ieu-a-1185	Weighted mode	9	0.147817	-0.068, 0.364	0.110219	0.216708	0.238653
ebi-a-GCST90016946	Autism Spectrum Disorder || id:ieu-a-1185	Weighted mode	14	0.114511	-0.133, 0.362	0.126208	0.380747	0.53
ebi-a-GCST90016947	Autism Spectrum Disorder || id:ieu-a-1185	Weighted mode	8	-0.0348792	-0.470, 0.401	0.222202	0.879699	0.996534
ebi-a-GCST90016948	Autism Spectrum Disorder || id:ieu-a-1185	Weighted mode	15	0.233242	-0.039, 0.506	0.138936	0.115368	0.116709
ebi-a-GCST90016949	Autism Spectrum Disorder || id:ieu-a-1185	Weighted mode	13	0.175951	-0.083, 0.435	0.132047	0.207451	0.22145
ebi-a-GCST90016950	Autism Spectrum Disorder || id:ieu-a-1185	Weighted mode	18	-0.0158778	-0.331, 0.299	0.160553	0.922379	0.999905
ebi-a-GCST90016951	Autism Spectrum Disorder || id:ieu-a-1185	Weighted mode	10	-0.192245	-0.535, 0.150	0.174638	0.299543	0.369649
ebi-a-GCST90016952	Autism Spectrum Disorder || id:ieu-a-1185	Weighted mode	14	0.0259349	-0.259, 0.311	0.145196	0.860989	0.995136
ebi-a-GCST90016953	Autism Spectrum Disorder || id:ieu-a-1185	Weighted mode	9	0.0687301	-0.117, 0.255	0.0949224	0.489655	0.81923
ebi-a-GCST90016954	Autism Spectrum Disorder || id:ieu-a-1185	Weighted mode	13	-0.0919484	-0.409, 0.225	0.161631	0.57993	0.992613
ebi-a-GCST90016955	Autism Spectrum Disorder || id:ieu-a-1185	Weighted mode	12	0.0582863	-0.166, 0.283	0.114455	0.620636	0.996874
ebi-a-GCST90016956	Autism Spectrum Disorder || id:ieu-a-1185	Weighted mode	19	-0.108793	-0.401, 0.184	0.149297	0.475559	0.780634
ebi-a-GCST90016957	Autism Spectrum Disorder || id:ieu-a-1185	Weighted mode	10	0.183411	-0.133, 0.500	0.161599	0.285709	0.345232
ebi-a-GCST90016958	Autism Spectrum Disorder || id:ieu-a-1185	Weighted mode	11	0.00701823	-0.155, 0.169	0.082483	0.933872	0.999921
ebi-a-GCST90016959	Autism Spectrum Disorder || id:ieu-a-1185	Weighted mode	7	0.115054	-0.125, 0.355	0.122318	0.38321	0.53773
ebi-a-GCST90016960	Autism Spectrum Disorder || id:ieu-a-1185	Weighted mode	8	-0.171313	-0.482, 0.140	0.158609	0.315901	0.4102
ebi-a-GCST90016961	Autism Spectrum Disorder || id:ieu-a-1185	Weighted mode	10	0.185302	-0.148, 0.518	0.169918	0.303812	0.380311
ebi-a-GCST90016962	Autism Spectrum Disorder || id:ieu-a-1185	Weighted mode	14	-0.0900371	-0.415, 0.235	0.165958	0.596632	0.993482
ebi-a-GCST90016963	Autism Spectrum Disorder || id:ieu-a-1185	Weighted mode	8	-0.0152282	-0.189, 0.159	0.088687	0.868526	0.991964
ebi-a-GCST90016964	Autism Spectrum Disorder || id:ieu-a-1185	Weighted mode	6	-0.0783754	-0.275, 0.118	0.100115	0.469149	0.755851
ebi-a-GCST90016965	Autism Spectrum Disorder || id:ieu-a-1185	Weighted mode	11	-0.0801728	-0.261, 0.101	0.0924632	0.406224	0.593975
ebi-a-GCST90016966	Autism Spectrum Disorder || id:ieu-a-1185	Weighted mode	11	-0.111953	-0.471, 0.247	0.183051	0.554455	0.990963
ebi-a-GCST90016967	Autism Spectrum Disorder || id:ieu-a-1185	Weighted mode	13	-0.242492	-0.615, 0.131	0.190304	0.226705	0.254495
ebi-a-GCST90016968	Autism Spectrum Disorder || id:ieu-a-1185	Weighted mode	7	0.0350814	-0.348, 0.418	0.195277	0.863341	0.998282
ebi-a-GCST90016969	Autism Spectrum Disorder || id:ieu-a-1185	Weighted mode	13	0.205411	-0.107, 0.518	0.159632	0.222441	0.248107
ebi-a-GCST90016970	Autism Spectrum Disorder || id:ieu-a-1185	Weighted mode	12	0.182855	-0.042, 0.407	0.114486	0.138529	0.143477
ebi-a-GCST90016971	Autism Spectrum Disorder || id:ieu-a-1185	Weighted mode	13	0.326439	-0.124, 0.777	0.229691	0.180718	0.191737
ebi-a-GCST90016973	Autism Spectrum Disorder || id:ieu-a-1185	Weighted mode	8	-0.00417944	-0.274, 0.266	0.137602	0.976617	0.999964
ebi-a-GCST90016974	Autism Spectrum Disorder || id:ieu-a-1185	Weighted mode	13	-0.137027	-0.427, 0.153	0.147828	0.372228	0.514029
ebi-a-GCST90016975	Autism Spectrum Disorder || id:ieu-a-1185	Weighted mode	15	0.0886894	-0.063, 0.241	0.0775607	0.272015	0.321976
ebi-a-GCST90016976	Autism Spectrum Disorder || id:ieu-a-1185	Weighted mode	10	-0.0470031	-0.252, 0.158	0.104622	0.663864	0.990627
ebi-a-GCST90016977	Autism Spectrum Disorder || id:ieu-a-1185	Weighted mode	5	0.0888041	-0.091, 0.269	0.0919851	0.389006	0.554812
ebi-a-GCST90016978	Autism Spectrum Disorder || id:ieu-a-1185	Weighted mode	9	0.0809142	-0.214, 0.376	0.150424	0.605278	0.994628
ebi-a-GCST90016979	Autism Spectrum Disorder || id:ieu-a-1185	Weighted mode	8	-0.0399107	-0.237, 0.157	0.10032	0.702605	0.994451
ebi-a-GCST90016980	Autism Spectrum Disorder || id:ieu-a-1185	Weighted mode	7	0.128366	-0.200, 0.457	0.167625	0.472839	0.768915
ebi-a-GCST90016981	Autism Spectrum Disorder || id:ieu-a-1185	Weighted mode	9	-0.221599	-0.570, 0.127	0.177712	0.247683	0.283531
ebi-a-GCST90016982	Autism Spectrum Disorder || id:ieu-a-1185	Weighted mode	11	-0.138682	-0.343, 0.065	0.104053	0.212164	0.22788
ebi-a-GCST90016983	Autism Spectrum Disorder || id:ieu-a-1185	Weighted mode	11	0.000929307	-0.297, 0.299	0.152166	0.995247	10.9999
ebi-a-GCST90016984	Autism Spectrum Disorder || id:ieu-a-1185	Weighted mode	8	-0.0845588	-0.393, 0.224	0.157582	0.608165	0.994904
ebi-a-GCST90016985	Autism Spectrum Disorder || id:ieu-a-1185	Weighted mode	8	0.0263509	-0.360, 0.412	0.19688	0.897294	0.994086
ebi-a-GCST90016986	Autism Spectrum Disorder || id:ieu-a-1185	Weighted mode	9	0.122829	-0.177, 0.423	0.152903	0.445002	0.685224
ebi-a-GCST90016987	Autism Spectrum Disorder || id:ieu-a-1185	Weighted mode	9	0.134237	-0.159, 0.427	0.149395	0.395137	0.572948
ebi-a-GCST90016988	Autism Spectrum Disorder || id:ieu-a-1185	Weighted mode	11	0.0740477	-0.210, 0.358	0.144845	0.620295	0.996605
ebi-a-GCST90016989	Autism Spectrum Disorder || id:ieu-a-1185	Weighted mode	10	-0.0810397	-0.396, 0.233	0.160474	0.62569	0.997281
ebi-a-GCST90016990	Autism Spectrum Disorder || id:ieu-a-1185	Weighted mode	10	-0.0284214	-0.250, 0.193	0.113078	0.807193	0.999014
ebi-a-GCST90016991	Autism Spectrum Disorder || id:ieu-a-1185	Weighted mode	11	0.0280656	-0.198, 0.254	0.115516	0.812948	0.991604
ebi-a-GCST90016992	Autism Spectrum Disorder || id:ieu-a-1185	Weighted mode	6	-0.049179	-0.283, 0.185	0.119257	0.697147	0.992887
ebi-a-GCST90016993	Autism Spectrum Disorder || id:ieu-a-1185	Weighted mode	15	-0.156801	-0.452, 0.138	0.150567	0.31534	0.406438
ebi-a-GCST90016995	Autism Spectrum Disorder || id:ieu-a-1185	Weighted mode	10	0.0874813	-0.239, 0.414	0.166518	0.612031	0.995661
ebi-a-GCST90016996	Autism Spectrum Disorder || id:ieu-a-1185	Weighted mode	9	0.0361296	-0.140, 0.212	0.0899586	0.698476	0.99383
ebi-a-GCST90016997	Autism Spectrum Disorder || id:ieu-a-1185	Weighted mode	13	0.310081	-0.036, 0.656	0.176539	0.104476	0.10508
ebi-a-GCST90016998	Autism Spectrum Disorder || id:ieu-a-1185	Weighted mode	8	0.279445	-0.031, 0.590	0.158419	0.121099	0.123224
ebi-a-GCST90016999	Autism Spectrum Disorder || id:ieu-a-1185	Weighted mode	9	0.0623038	-0.116, 0.241	0.0911052	0.513377	0.902298
ebi-a-GCST90017000	Autism Spectrum Disorder || id:ieu-a-1185	Weighted mode	15	0.0731752	-0.193, 0.340	0.13605	0.599124	0.9939
ebi-a-GCST90017001	Autism Spectrum Disorder || id:ieu-a-1185	Weighted mode	11	0.0279441	-0.112, 0.168	0.0716145	0.70457	0.995541
ebi-a-GCST90017002	Autism Spectrum Disorder || id:ieu-a-1185	Weighted mode	4	-0.0287077	-0.259, 0.202	0.117748	0.823103	0.9934
ebi-a-GCST90017003	Autism Spectrum Disorder || id:ieu-a-1185	Weighted mode	8	0.0558633	-0.316, 0.428	0.189727	0.776961	0.992973
ebi-a-GCST90017004	Autism Spectrum Disorder || id:ieu-a-1185	Weighted mode	17	0.0768914	-0.149, 0.303	0.115446	0.514878	0.91417
ebi-a-GCST90017005	Autism Spectrum Disorder || id:ieu-a-1185	Weighted mode	14	-0.123477	-0.494, 0.247	0.188842	0.524597	0.971063
ebi-a-GCST90017006	Autism Spectrum Disorder || id:ieu-a-1185	Weighted mode	9	0.232252	-0.104, 0.569	0.171572	0.212841	0.23292
ebi-a-GCST90017007	Autism Spectrum Disorder || id:ieu-a-1185	Weighted mode	10	0.0183606	-0.239, 0.275	0.13108	0.891688	0.996196
ebi-a-GCST90017008	Autism Spectrum Disorder || id:ieu-a-1185	Weighted mode	12	0.181182	-0.125, 0.487	0.156191	0.270606	0.31601
ebi-a-GCST90017009	Autism Spectrum Disorder || id:ieu-a-1185	Weighted mode	8	-0.124298	-0.481, 0.233	0.182203	0.517047	0.927487
ebi-a-GCST90017010	Autism Spectrum Disorder || id:ieu-a-1185	Weighted mode	5	-0.0482475	-0.321, 0.225	0.139171	0.746302	0.998857
ebi-a-GCST90017011	Autism Spectrum Disorder || id:ieu-a-1185	Weighted mode	18	-0.0123181	-0.325, 0.300	0.159307	0.939269	0.999969
ebi-a-GCST90017012	Autism Spectrum Disorder || id:ieu-a-1185	Weighted mode	12	0.110225	-0.053, 0.273	0.0832395	0.212297	0.229439
ebi-a-GCST90017013	Autism Spectrum Disorder || id:ieu-a-1185	Weighted mode	9	0.0404878	-0.157, 0.238	0.100607	0.697903	0.993353
ebi-a-GCST90017014	Autism Spectrum Disorder || id:ieu-a-1185	Weighted mode	10	0.0409877	-0.230, 0.311	0.138008	0.77321	0.991288
ebi-a-GCST90017015	Autism Spectrum Disorder || id:ieu-a-1185	Weighted mode	14	0.0062999	-0.217, 0.229	0.1137	0.956656	0.999961
ebi-a-GCST90017016	Autism Spectrum Disorder || id:ieu-a-1185	Weighted mode	10	-0.0377184	-0.195, 0.120	0.0802404	0.649489	0.999826
ebi-a-GCST90017017	Autism Spectrum Disorder || id:ieu-a-1185	Weighted mode	5	0.115994	-0.118, 0.350	0.119463	0.386549	0.546826
ebi-a-GCST90017018	Autism Spectrum Disorder || id:ieu-a-1185	Weighted mode	15	-0.0439293	-0.338, 0.250	0.149785	0.773608	0.992049
ebi-a-GCST90017019	Autism Spectrum Disorder || id:ieu-a-1185	Weighted mode	17	-0.0214981	-0.255, 0.212	0.119118	0.859043	0.99749
ebi-a-GCST90017020	Autism Spectrum Disorder || id:ieu-a-1185	Weighted mode	13	0.0511032	-0.308, 0.410	0.183104	0.784924	0.994144
ebi-a-GCST90017021	Autism Spectrum Disorder || id:ieu-a-1185	Weighted mode	12	-0.11199	-0.367, 0.143	0.130347	0.40858	0.602483
ebi-a-GCST90017022	Autism Spectrum Disorder || id:ieu-a-1185	Weighted mode	9	-0.0195917	-0.267, 0.228	0.126126	0.880406	0.990627
ebi-a-GCST90017024	Autism Spectrum Disorder || id:ieu-a-1185	Weighted mode	14	-0.23207	-0.471, 0.007	0.121964	0.0794528	0.0789988
ebi-a-GCST90017025	Autism Spectrum Disorder || id:ieu-a-1185	Weighted mode	12	0.0898959	-0.176, 0.356	0.135804	0.521626	0.945447
ebi-a-GCST90017026	Autism Spectrum Disorder || id:ieu-a-1185	Weighted mode	12	-0.108357	-0.437, 0.221	0.167918	0.531962	0.990061
ebi-a-GCST90017027	Autism Spectrum Disorder || id:ieu-a-1185	Weighted mode	11	-0.0286302	-0.248, 0.191	0.112071	0.803541	0.997788
ebi-a-GCST90017028	Autism Spectrum Disorder || id:ieu-a-1185	Weighted mode	10	-0.159988	-0.433, 0.113	0.139145	0.279865	0.335838
ebi-a-GCST90017030	Autism Spectrum Disorder || id:ieu-a-1185	Weighted mode	9	0.150349	-0.108, 0.409	0.131899	0.287315	0.3496
ebi-a-GCST90017031	Autism Spectrum Disorder || id:ieu-a-1185	Weighted mode	9	-0.0673082	-0.236, 0.102	0.0863218	0.457991	0.717932
ebi-a-GCST90017032	Autism Spectrum Disorder || id:ieu-a-1185	Weighted mode	10	0.0978608	-0.164, 0.360	0.133499	0.482188	0.799054
ebi-a-GCST90017033	Autism Spectrum Disorder || id:ieu-a-1185	Weighted mode	6	-0.0489349	-0.222, 0.125	0.0885121	0.604165	0.994401
ebi-a-GCST90017034	Autism Spectrum Disorder || id:ieu-a-1185	Weighted mode	7	0.0203206	-0.303, 0.343	0.164813	0.9059	0.999913
ebi-a-GCST90017035	Autism Spectrum Disorder || id:ieu-a-1185	Weighted mode	11	0.040871	-0.111, 0.193	0.0776575	0.610154	0.995386
ebi-a-GCST90017036	Autism Spectrum Disorder || id:ieu-a-1185	Weighted mode	14	0.137073	-0.120, 0.394	0.131097	0.314806	0.402766
ebi-a-GCST90017037	Autism Spectrum Disorder || id:ieu-a-1185	Weighted mode	8	-0.0203406	-0.316, 0.275	0.150892	0.896563	0.997501
ebi-a-GCST90017038	Autism Spectrum Disorder || id:ieu-a-1185	Weighted mode	11	0.031202	-0.154, 0.217	0.0947225	0.748646	0.999606
ebi-a-GCST90017039	Autism Spectrum Disorder || id:ieu-a-1185	Weighted mode	6	0.417249	-0.025, 0.860	0.225661	0.123706	0.126616
ebi-a-GCST90017040	Autism Spectrum Disorder || id:ieu-a-1185	Weighted mode	13	-0.0351858	-0.286, 0.216	0.128145	0.78831	0.996096
ebi-a-GCST90017041	Autism Spectrum Disorder || id:ieu-a-1185	Weighted mode	14	0.116498	-0.101, 0.334	0.110828	0.312333	0.393811
ebi-a-GCST90017042	Autism Spectrum Disorder || id:ieu-a-1185	Weighted mode	12	0.0516153	-0.136, 0.239	0.0955217	0.599724	0.994102
ebi-a-GCST90017043	Autism Spectrum Disorder || id:ieu-a-1185	Weighted mode	8	0.077979	-0.212, 0.368	0.148159	0.614924	0.99597
ebi-a-GCST90017044	Autism Spectrum Disorder || id:ieu-a-1185	Weighted mode	10	-0.0506267	-0.213, 0.112	0.0829439	0.556712	0.991134
ebi-a-GCST90017045	Autism Spectrum Disorder || id:ieu-a-1185	Weighted mode	13	-0.119511	-0.344, 0.105	0.114371	0.316641	0.414252
ebi-a-GCST90017046	Autism Spectrum Disorder || id:ieu-a-1185	Weighted mode	11	0.0763399	-0.090, 0.243	0.0849683	0.390064	0.560919
ebi-a-GCST90017047	Autism Spectrum Disorder || id:ieu-a-1185	Weighted mode	13	-0.0178461	-0.274, 0.238	0.130666	0.893629	0.991466
ebi-a-GCST90017048	Autism Spectrum Disorder || id:ieu-a-1185	Weighted mode	13	0.140808	-0.146, 0.428	0.146534	0.355552	0.487134
ebi-a-GCST90017049	Autism Spectrum Disorder || id:ieu-a-1185	Weighted mode	11	-0.257909	-0.593, 0.077	0.170753	0.161869	0.168653
ebi-a-GCST90017050	Autism Spectrum Disorder || id:ieu-a-1185	Weighted mode	16	-0.0100238	-0.246, 0.226	0.120254	0.934671	0.999911
ebi-a-GCST90017051	Autism Spectrum Disorder || id:ieu-a-1185	Weighted mode	9	-0.0899323	-0.451, 0.271	0.183972	0.638076	0.999142
ebi-a-GCST90017052	Autism Spectrum Disorder || id:ieu-a-1185	Weighted mode	13	-0.0936891	-0.411, 0.224	0.162082	0.573928	0.991889
ebi-a-GCST90017053	Autism Spectrum Disorder || id:ieu-a-1185	Weighted mode	22	-0.189613	-0.517, 0.138	0.167107	0.269295	0.312383
ebi-a-GCST90017054	Autism Spectrum Disorder || id:ieu-a-1185	Weighted mode	12	0.0337736	-0.262, 0.329	0.150834	0.82693	0.996415
ebi-a-GCST90017055	Autism Spectrum Disorder || id:ieu-a-1185	Weighted mode	10	-0.0671256	-0.331, 0.196	0.134375	0.629382	0.998252
ebi-a-GCST90017056	Autism Spectrum Disorder || id:ieu-a-1185	Weighted mode	14	-0.181873	-0.431, 0.067	0.127114	0.17609	0.185695
ebi-a-GCST90017057	Autism Spectrum Disorder || id:ieu-a-1185	Weighted mode	12	0.0260235	-0.212, 0.264	0.121256	0.833993	0.991827
ebi-a-GCST90017058	Autism Spectrum Disorder || id:ieu-a-1185	Weighted mode	6	0.00403429	-0.357, 0.365	0.18429	0.983382	0.999955
ebi-a-GCST90017059	Autism Spectrum Disorder || id:ieu-a-1185	Weighted mode	8	-0.0701686	-0.269, 0.128	0.1012	0.510422	0.879341
ebi-a-GCST90017060	Autism Spectrum Disorder || id:ieu-a-1185	Weighted mode	12	0.315559	-0.102, 0.733	0.212792	0.166163	0.174171
ebi-a-GCST90017061	Autism Spectrum Disorder || id:ieu-a-1185	Weighted mode	11	-0.122985	-0.412, 0.166	0.147501	0.423867	0.641329
ebi-a-GCST90017062	Autism Spectrum Disorder || id:ieu-a-1185	Weighted mode	10	-0.03868	-0.344, 0.266	0.155675	0.80935	0.990236
ebi-a-GCST90017063	Autism Spectrum Disorder || id:ieu-a-1185	Weighted mode	14	-0.117055	-0.402, 0.168	0.145606	0.4359	0.665321
ebi-a-GCST90017064	Autism Spectrum Disorder || id:ieu-a-1185	Weighted mode	11	0.130029	-0.202, 0.462	0.169357	0.460364	0.734893
ebi-a-GCST90017065	Autism Spectrum Disorder || id:ieu-a-1185	Weighted mode	11	-0.126444	-0.372, 0.119	0.125037	0.335738	0.445943
ebi-a-GCST90017066	Autism Spectrum Disorder || id:ieu-a-1185	Weighted mode	9	0.126632	-0.246, 0.499	0.189933	0.523708	0.959213
ebi-a-GCST90017067	Autism Spectrum Disorder || id:ieu-a-1185	Weighted mode	8	0.0691919	-0.090, 0.229	0.0814512	0.423707	0.635561
ebi-a-GCST90017068	Autism Spectrum Disorder || id:ieu-a-1185	Weighted mode	5	-0.169772	-0.415, 0.075	0.124987	0.245922	0.279677
ebi-a-GCST90017069	Autism Spectrum Disorder || id:ieu-a-1185	Weighted mode	5	0.06497	-0.177, 0.307	0.123675	0.627127	0.9976
ebi-a-GCST90017070	Autism Spectrum Disorder || id:ieu-a-1185	Weighted mode	15	0.0550515	-0.222, 0.332	0.141316	0.702721	0.994954
ebi-a-GCST90017071	Autism Spectrum Disorder || id:ieu-a-1185	Weighted mode	11	0.0838022	-0.218, 0.386	0.154102	0.598486	0.993702
ebi-a-GCST90017072	Autism Spectrum Disorder || id:ieu-a-1185	Weighted mode	12	-0.403685	-0.839, 0.032	0.222297	0.0967006	0.0967006
ebi-a-GCST90017073	Autism Spectrum Disorder || id:ieu-a-1185	Weighted mode	5	0.0116509	-0.244, 0.268	0.130583	0.933194	0.99297
ebi-a-GCST90017074	Autism Spectrum Disorder || id:ieu-a-1185	Weighted mode	14	0.131345	-0.109, 0.371	0.122426	0.302852	0.474747
ebi-a-GCST90017075	Autism Spectrum Disorder || id:ieu-a-1185	Weighted mode	13	0.00776307	-0.168, 0.184	0.0897647	0.932509	0.999903
ebi-a-GCST90017076	Autism Spectrum Disorder || id:ieu-a-1185	Weighted mode	15	-0.0234673	-0.267, 0.220	0.124078	0.852702	0.994952
ebi-a-GCST90017077	Autism Spectrum Disorder || id:ieu-a-1185	Weighted mode	9	0.0687301	-0.123, 0.261	0.0978437	0.502324	0.848585
ebi-a-GCST90017078	Autism Spectrum Disorder || id:ieu-a-1185	Weighted mode	13	-0.0919484	-0.393, 0.209	0.153701	0.560809	0.99148
ebi-a-GCST90017079	Autism Spectrum Disorder || id:ieu-a-1185	Weighted mode	9	0.077984	-0.188, 0.344	0.135541	0.580869	0.992794
ebi-a-GCST90017080	Autism Spectrum Disorder || id:ieu-a-1185	Weighted mode	12	0.0582863	-0.159, 0.276	0.110906	0.609633	0.995154
ebi-a-GCST90017081	Autism Spectrum Disorder || id:ieu-a-1185	Weighted mode	11	-0.180324	-0.468, 0.108	0.146924	0.247806	0.285551
ebi-a-GCST90017082	Autism Spectrum Disorder || id:ieu-a-1185	Weighted mode	10	0.0293141	-0.231, 0.290	0.132766	0.83018	0.999811
ebi-a-GCST90017083	Autism Spectrum Disorder || id:ieu-a-1185	Weighted mode	12	-0.0333485	-0.270, 0.203	0.120781	0.787584	0.995138
ebi-a-GCST90017084	Autism Spectrum Disorder || id:ieu-a-1185	Weighted mode	15	0.033268	-0.254, 0.320	0.146528	0.823673	0.994787
ebi-a-GCST90017085	Autism Spectrum Disorder || id:ieu-a-1185	Weighted mode	11	0.142831	-0.130, 0.415	0.139001	0.328372	0.432854
ebi-a-GCST90017086	Autism Spectrum Disorder || id:ieu-a-1185	Weighted mode	11	0.152699	-0.147, 0.453	0.153081	0.342045	0.457814
ebi-a-GCST90017087	Autism Spectrum Disorder || id:ieu-a-1185	Weighted mode	11	-0.0761749	-0.269, 0.116	0.098128	0.455552	0.707732
ebi-a-GCST90016972	Autism Spectrum Disorder || id:ieu-a-1185	Inverse variance weighted	2	-0.13355	-0.439, 0.172	0.155789	0.391307
ebi-a-GCST90016994	Autism Spectrum Disorder || id:ieu-a-1185	Wald ratio	1	-0.0813611	-0.454, 0.292	0.190373	0.669104
ebi-a-GCST90017023	Autism Spectrum Disorder || id:ieu-a-1185	Inverse variance weighted	2	0.56335	0.139, 0.988	0.21676	0.00935068
ebi-a-GCST90017029	Autism Spectrum Disorder || id:ieu-a-1185	Wald ratio	1	0.125405	-0.400, 0.651	0.268221	0.640112

## Sheet: Table S5 F-statistic for IVs
Table S5. Statistical power and association of selected instrumental variables related to gut microbial species
chr.exposure	pos.exposure	beta.exposure	se.exposure	pval.exposure	samplesize.exposure	id.exposure	snp	effect_allele.exposure	other_allele.exposure	F-statistics	R2
1	101851900	-0.175792	0.0431163	4.42e-5	14306	ebi-a-GCST90016908	rs111913047	G	A	16.6232	0.0011607891116575
1	207003553	-0.0711483	0.0134495	1.11e-7	14306	ebi-a-GCST90016908	rs6660520	G	A	27.9845	0.00195258724690305
1	109387721	0.0721646	0.0177527	4.23e-5	14306	ebi-a-GCST90016908	rs34852905	G	A	16.5242	0.00115388007706216
1	114665485	0.0510452	0.0114325	8.63e-6	14306	ebi-a-GCST90016908	rs12049045	A	G	19.9355	0.00139176221737042
2	102249583	0.0580129	0.0141064	3.96e-5	14306	ebi-a-GCST90016908	rs6743026	T	C	16.9128	0.00118098956670786
2	177334816	-0.0814257	0.0194039	4.44e-5	14306	ebi-a-GCST90016908	rs72922934	A	G	17.6094	0.00122956961042964
2	189805077	-0.0541676	0.0124866	1.58e-5	14306	ebi-a-GCST90016908	rs7588568	A	C	18.8188	0.00131389993810539
2	136616754	-0.111489	0.012066	3.79e-20	14306	ebi-a-GCST90016908	rs182549	T	C	85.3763	0.00593328797718768
2	220361486	-0.0491619	0.0115775	2.13e-5	14306	ebi-a-GCST90016908	rs2010592	A	G	18.0313	0.00125899243171088
2	161611969	0.0509242	0.0112503	6.71e-6	14306	ebi-a-GCST90016908	rs1376754	G	A	20.489	0.00143034593390298
2	138770265	0.0863139	0.0213371	4.27e-5	14306	ebi-a-GCST90016908	rs76825075	A	C	16.364	0.00114271160127541
2	239936384	-0.122732	0.029021	2.84e-5	14306	ebi-a-GCST90016908	rs80124826	T	C	17.8851	0.00124879367908945
2	219733973	-0.0575041	0.0143562	4.63e-5	14306	ebi-a-GCST90016908	rs12053317	C	T	16.0442	0.00112040299827106
2	49906864	0.0473125	0.0112223	2.59e-5	14306	ebi-a-GCST90016908	rs4567981	T	A	17.7741	0.00124105556226923
3	64994295	0.0599969	0.0140278	1.94e-5	14306	ebi-a-GCST90016908	rs1983357	C	A	18.2927	0.00127722069200786
3	55090439	-0.0486102	0.0114048	1.92e-5	14306	ebi-a-GCST90016908	rs358060	G	T	18.1668	0.00126844236831296
3	54759606	-0.081712	0.0220448	3.33e-5	14306	ebi-a-GCST90016908	rs677010	T	C	13.7391	0.000959588223500199
3	127313596	-0.0803535	0.0183248	1.25e-5	14306	ebi-a-GCST90016908	rs60317558	A	G	19.2279	0.0013424255481038
3	195935207	-0.0461349	0.0111411	3.63e-5	14306	ebi-a-GCST90016908	rs12497404	G	C	17.1476	0.00119736125792171
4	1517826	0.0497895	0.0115387	1.62e-5	14306	ebi-a-GCST90016908	rs55888705	A	G	18.6192	0.00129998792876218
4	163944263	-0.111128	0.0263989	2.35e-5	14306	ebi-a-GCST90016908	rs72994359	G	A	17.7205	0.00123731461189721
5	169748189	-0.0734574	0.0174297	2.26e-5	14306	ebi-a-GCST90016908	rs76671854	C	G	17.762	0.0012402088590542
5	92677537	0.0502763	0.0121603	3.93e-5	14306	ebi-a-GCST90016908	rs2035053	T	G	17.0938	0.00119360835673057
5	475408	0.0563759	0.0115529	1.58e-6	14306	ebi-a-GCST90016908	rs11745923	G	T	23.8125	0.00166197718836041
5	18019549	-0.0769653	0.0173933	8.62e-6	14306	ebi-a-GCST90016908	rs7700479	T	A	19.5806	0.00136701840406704
5	178296936	0.046766	0.0113807	3.59e-5	14306	ebi-a-GCST90016908	rs10479516	C	T	16.8858	0.00117910537074584
5	104256902	0.0677433	0.0152103	1.27e-5	14306	ebi-a-GCST90016908	rs319900	C	A	19.8361	0.00138483424187769
5	110198463	-0.0717553	0.0170162	1.98e-5	14306	ebi-a-GCST90016908	rs1345767	T	C	17.7821	0.00124161155211993
6	166131522	0.0456278	0.0111327	4.19e-5	14306	ebi-a-GCST90016908	rs6918501	T	G	16.798	0.00117298059358834
6	166608241	0.0493596	0.0116395	1.4e-5	14306	ebi-a-GCST90016908	rs11759376	G	T	17.9835	0.00125565822076827
6	14617591	0.0509553	0.011539	8.92e-6	14306	ebi-a-GCST90016908	rs857444	C	T	19.5003	0.00136142341572774
6	130403816	0.0459796	0.0113506	3.54e-5	14306	ebi-a-GCST90016908	rs6569650	A	G	16.4094	0.00114587516041077
6	66765650	-0.129781	0.0319822	4.68e-5	14306	ebi-a-GCST90016908	rs62401061	T	C	16.4667	0.00114986906984414
7	151504498	0.0591708	0.0142885	2.61e-5	14306	ebi-a-GCST90016908	rs12703159	T	C	17.1491	0.00119746750539641
7	83583941	-0.108084	0.0251677	1.74e-5	14306	ebi-a-GCST90016908	rs73180162	C	G	18.4432	0.00128771173260266
7	95654718	0.0501255	0.011255	8.68e-6	14306	ebi-a-GCST90016908	rs961091	G	A	19.8347	0.00138473648536032
7	4236525	0.0604231	0.0147794	3.95e-5	14306	ebi-a-GCST90016908	rs11769608	G	C	16.7145	0.00116715279286462
7	48091260	-0.0642306	0.0150526	1.86e-5	14306	ebi-a-GCST90016908	rs112084119	C	T	18.2079	0.00127130847079147
8	109600620	0.164783	0.0402832	4.41e-5	14306	ebi-a-GCST90016908	rs72671172	C	T	16.7331	0.00116845403874205
8	106082825	0.0770901	0.0186313	2.76e-5	14306	ebi-a-GCST90016908	rs285784	C	T	17.1203	0.00119545685836909
8	65654844	0.155784	0.0348017	8.62e-6	14306	ebi-a-GCST90016908	rs80083040	T	G	20.0376	0.00139887636564933
8	8436070	-0.0524235	0.0120582	1.09e-5	14306	ebi-a-GCST90016908	rs7003528	C	T	18.9011	0.00131964180993668
8	120979697	0.103449	0.0234399	1.64e-5	14306	ebi-a-GCST90016908	rs117591617	T	G	19.4779	0.00135985500378176
9	125111703	-0.120684	0.0279753	1.78e-5	14306	ebi-a-GCST90016908	rs7022068	A	G	18.6102	0.00129935468426007
9	82922584	-0.0680148	0.0160977	3.41e-5	14306	ebi-a-GCST90016908	rs57638121	T	C	17.8517	0.00124646480314369
9	7703965	0.053004	0.0122191	1.47e-5	14306	ebi-a-GCST90016908	rs328837	C	G	18.8165	0.00131374302879371
10	126110032	-0.0762317	0.0169884	4.96e-6	14306	ebi-a-GCST90016908	rs1515761	C	T	20.1357	0.00140571677502279
10	43814896	-0.0462913	0.0113516	4.96e-5	14306	ebi-a-GCST90016908	rs2503876	G	A	16.6297	0.00116124131971243
10	84969051	-0.0641382	0.0155833	2.84e-5	14306	ebi-a-GCST90016908	rs17287983	A	G	16.94	0.00118288669050977
11	71221248	-0.0540741	0.0121393	5.39e-6	14306	ebi-a-GCST90016908	rs4945008	G	A	19.8423	0.00138526155404045
11	13093620	0.0486796	0.0113641	1.7e-5	14306	ebi-a-GCST90016908	rs2583121	G	A	18.3495	0.00128117849921583
12	20378911	-0.0583765	0.0123353	2.59e-6	14306	ebi-a-GCST90016908	rs10841473	G	C	22.3963	0.00156329058536292
12	11745953	-0.0538777	0.0127589	2.61e-5	14306	ebi-a-GCST90016908	rs11054360	C	T	17.8317	0.00124506797878972
13	112859829	0.0944467	0.0192976	6.21e-7	14306	ebi-a-GCST90016908	rs7322849	T	C	23.9534	0.00167179420667323
14	61148995	0.0830883	0.0202951	3.07e-5	14306	ebi-a-GCST90016908	rs117534820	T	C	16.7609	0.00117039177639474
14	23847194	-0.0755411	0.0173675	1.58e-5	14306	ebi-a-GCST90016908	rs74037001	G	A	18.9187	0.00132087118594866
15	49208992	-0.0719923	0.0154661	4.03e-6	14306	ebi-a-GCST90016908	rs12899991	T	A	21.6676	0.00151250075393919
15	94852795	-0.126352	0.0273626	2.57e-6	14306	ebi-a-GCST90016908	rs72767435	T	C	21.3231	0.00148848716091843
15	92463303	-0.0496111	0.0119017	2.14e-5	14306	ebi-a-GCST90016908	rs7174549	T	C	17.3756	0.00121326307471627
16	72693974	-0.0690954	0.0163328	2.69e-5	14306	ebi-a-GCST90016908	rs62051500	C	T	17.8969	0.00124961560662309
16	81776768	-0.0575816	0.0116762	8.34e-7	14306	ebi-a-GCST90016908	rs8047955	G	A	24.32	0.00169734111888891
16	6057038	-0.0532952	0.0120224	1.07e-5	14306	ebi-a-GCST90016908	rs1424128	A	G	19.6514	0.001371955744348
17	75348675	-0.0560674	0.0124286	5.93e-6	14306	ebi-a-GCST90016908	rs11655079	T	C	20.3506	0.00142069702577969
17	72865239	-0.0586151	0.0133559	2.32e-5	14306	ebi-a-GCST90016908	rs690418	T	C	19.2607	0.00134471672236281
20	16947769	0.0589815	0.0138903	2.53e-5	14306	ebi-a-GCST90016908	rs2068078	G	T	18.0305	0.00125893636928005
20	49791059	-0.0605766	0.0142934	3.06e-5	14306	ebi-a-GCST90016908	rs2426259	T	G	17.9613	0.00125411163078482
21	44833315	0.0781872	0.0184763	1.85e-5	14306	ebi-a-GCST90016908	rs73380285	G	T	17.9078	0.00125037545051622
21	31861790	0.186041	0.0456184	4.22e-5	14306	ebi-a-GCST90016908	rs75344046	C	T	16.6317	0.00116138190773836
22	35567355	-0.111877	0.023501	1.5e-6	14306	ebi-a-GCST90016908	rs134366	A	G	22.6626	0.00158184493194889
22	18388315	-0.0529394	0.012439	2.07e-5	14306	ebi-a-GCST90016908	rs5747400	G	T	18.1129	0.00126467811234913
1	115888926	-0.0776462	0.018391	2.55E-05	14306	ebi-a-GCST90016909	rs10776802	C	G	17.825	0.00124460448235759
1	68105453	-0.153256	0.0367231	1.21E-05	14306	ebi-a-GCST90016909	rs344924	G	A	17.4163	0.00121610292274309
1	186866661	0.104286	0.0244849	2.84E-05	14306	ebi-a-GCST90016909	rs74482962	A	G	18.1408	0.00126662312574044
1	92186186	0.0746118	0.017356	2.00E-05	14306	ebi-a-GCST90016909	rs17884552	C	T	18.4806	0.00129032024014773
1	14238305	-0.0692742	0.0148866	3.55E-06	14306	ebi-a-GCST90016909	rs10803434	A	T	21.6547	0.00151160222107854
2	169033340	0.133271	0.0267738	5.09E-07	14306	ebi-a-GCST90016909	rs76784716	A	G	24.7771	0.00172918776858816
2	51991896	0.148927	0.0352654	3.59E-05	14306	ebi-a-GCST90016909	rs17862772	G	A	17.834	0.00124523298865712
2	187081290	-0.108376	0.0225649	1.14E-05	14306	ebi-a-GCST90016909	rs3112300	T	C	23.0674	0.00161006016100521
2	113521754	0.0603943	0.0144937	2.82E-05	14306	ebi-a-GCST90016909	rs7594852	T	C	17.3633	0.00121240859078791
2	41531398	-0.0782438	0.0190712	2.47E-05	14306	ebi-a-GCST90016909	rs13385952	C	T	16.8323	0.00117537261457937
2	75630344	-0.0705145	0.0157564	7.38E-06	14306	ebi-a-GCST90016909	rs34569731	G	A	20.0282	0.00139822704404753
2	225633812	0.0829015	0.0187871	1.41E-05	14306	ebi-a-GCST90016909	rs3754624	C	T	19.4718	0.00135943042941558
3	59982336	0.0927341	0.0207569	9.33E-06	14306	ebi-a-GCST90016909	rs17061716	G	C	19.9597	0.00139344825611693
3	84471266	-0.080811	0.0184159	7.54E-06	14306	ebi-a-GCST90016909	rs55876211	C	T	19.2555	0.00134435301835979
3	176407911	0.0805256	0.0180912	9.76E-06	14306	ebi-a-GCST90016909	rs62285697	C	T	19.8122	0.00138316684502112
3	13726736	-0.0751277	0.0153867	1.05E-06	14306	ebi-a-GCST90016909	rs9813022	A	G	23.8402	0.00166390484395177
3	173329790	-0.107823	0.0260878	4.13E-05	14306	ebi-a-GCST90016909	rs16828485	C	T	17.0824	0.00119281218616909
3	56259172	0.0620755	0.0146532	2.10E-05	14306	ebi-a-GCST90016909	rs11712770	G	T	17.9463	0.0012530645866365
3	46132301	0.0707245	0.0168786	2.45E-05	14306	ebi-a-GCST90016909	rs4682807	C	A	17.5577	0.00122596105201861
3	139629108	-0.062531	0.0145479	1.64E-05	14306	ebi-a-GCST90016909	rs10049439	G	C	18.4752	0.00128994755500958
4	138499110	-0.0684226	0.0155885	1.37E-05	14306	ebi-a-GCST90016909	rs62330532	C	G	19.266	0.00134508099155096
5	28316806	0.0678701	0.0160019	2.30E-05	14306	ebi-a-GCST90016909	rs2434551	G	A	17.9893	0.00125606041685218
5	67609408	-0.0697192	0.0164965	2.03E-05	14306	ebi-a-GCST90016909	rs440292	G	C	17.8616	0.00124715862346725
5	43894052	0.131978	0.0327099	4.05E-05	14306	ebi-a-GCST90016909	rs76646815	T	C	16.2796	0.00113682379223
6	89267271	-0.0925415	0.0229624	3.16E-05	14306	ebi-a-GCST90016909	rs79995413	A	G	16.242	0.00113419611987791
6	153751941	-0.121508	0.0288355	3.09E-05	14306	ebi-a-GCST90016909	rs13198213	T	C	17.7564	0.0012398195780984
6	3639286	-0.0707602	0.0164943	2.34E-05	14306	ebi-a-GCST90016909	rs9405654	T	C	18.4039	0.00128497419870578
6	148768918	-0.0627965	0.0145776	1.64E-05	14306	ebi-a-GCST90016909	rs58488869	G	A	18.5566	0.00129562187292443
7	27801113	-0.140598	0.034465	4.04E-05	14306	ebi-a-GCST90016909	rs73078770	A	C	16.6419	0.00116208858856378
7	155281789	0.0611598	0.0148752	4.09E-05	14306	ebi-a-GCST90016909	rs10250982	C	T	16.9047	0.00118041856776879
8	21438685	-0.154982	0.0374704	3.09E-05	14306	ebi-a-GCST90016909	rs117492017	A	G	17.1075	0.00119456355189299
8	127659134	0.13131	0.0305061	1.27E-05	14306	ebi-a-GCST90016909	rs58955578	T	C	18.5277	0.00129360758021942
8	4481970	-0.0743147	0.0174292	1.66E-05	14306	ebi-a-GCST90016909	rs17070864	C	A	18.18	0.00126936179368594
9	23677432	-0.0837938	0.0204112	2.92E-05	14306	ebi-a-GCST90016909	rs1036105	C	T	16.8534	0.00117684101898894
9	95517807	-0.160677	0.0317708	6.20E-07	14306	ebi-a-GCST90016909	rs140912403	C	T	25.5771	0.00178491588410362
10	83216126	-0.0734579	0.018007	3.90E-05	14306	ebi-a-GCST90016909	rs11189989	T	G	16.6416	0.00116206872569248
10	113419797	0.0656273	0.0149984	1.08E-05	14306	ebi-a-GCST90016909	rs11591293	G	T	19.1461	0.00133672105917797
12	73139398	0.135135	0.0334029	2.57E-05	14306	ebi-a-GCST90016909	rs61933850	G	A	16.3669	0.00114291306953422
12	89471235	-0.0969489	0.0215149	8.84E-06	14306	ebi-a-GCST90016909	rs7960664	A	G	20.3052	0.00141753419012812
12	105707114	-0.0810997	0.0199999	4.70E-05	14306	ebi-a-GCST90016909	rs7132808	G	A	16.4431	0.00114822339659279
13	90116935	-0.061525	0.014773	3.12E-05	14306	ebi-a-GCST90016909	rs9560339	A	G	17.3447	0.00121110571171675
14	69789598	-0.0617753	0.0145882	2.49E-05	14306	ebi-a-GCST90016909	rs1303450	C	G	17.9319	0.00125205874076073
14	81920126	-0.0630125	0.015109	3.15E-05	14306	ebi-a-GCST90016909	rs8008272	A	T	17.3933	0.00121449772840533
15	58573833	-0.0886239	0.0210998	3.44E-05	14306	ebi-a-GCST90016909	rs28690720	G	T	17.6419	0.0012318341164441
15	70090174	0.0629954	0.0151113	3.21E-05	14306	ebi-a-GCST90016909	rs747131	G	A	17.3786	0.00121347042366642
15	36823529	-0.107513	0.026007	2.62E-05	14306	ebi-a-GCST90016909	rs16963354	A	G	17.09	0.00119334322589875
16	88554243	-0.0633343	0.0148467	1.97E-05	14306	ebi-a-GCST90016909	rs13336560	C	T	18.1978	0.00127059873120915
16	56676259	-0.0772078	0.0173732	1.10E-05	14306	ebi-a-GCST90016909	rs4784703	A	G	19.7498	0.00137881497127772
16	27795916	0.0952068	0.0234057	3.15E-05	14306	ebi-a-GCST90016909	rs56407490	A	T	16.546	0.00115540193896814
17	72007436	0.232827	0.0539875	1.46E-05	14306	ebi-a-GCST90016909	rs78164361	G	T	18.5986	0.0012985492618782
18	9681687	-0.0729336	0.0179464	3.20E-05	14306	ebi-a-GCST90016909	rs62078890	A	T	16.5158	0.00115329910017208
19	28641647	0.0690234	0.0153829	7.14E-06	14306	ebi-a-GCST90016909	rs12977163	G	C	20.1334	0.00140555520280084
20	42124118	0.141448	0.0332369	3.92E-05	14306	ebi-a-GCST90016909	rs8114372	C	A	18.1114	0.00126457779957363
20	52665032	0.126591	0.0289877	1.51E-05	14306	ebi-a-GCST90016909	rs73132914	T	G	19.0712	0.00133150252389515
21	29615334	0.0697655	0.0171107	3.95E-05	14306	ebi-a-GCST90016909	rs118735	C	A	16.6244	0.00116087087201009
1	200418805	-0.0714773	0.0146647	9.22E-07	14306	ebi-a-GCST90016910	rs57872228	C	T	23.7569	0.00165810377387592
1	214841528	-0.0832153	0.0193747	1.89E-05	14306	ebi-a-GCST90016910	rs73083633	T	G	18.4475	0.00128800976520198
1	157338847	-0.0445399	0.0109083	4.29E-05	14306	ebi-a-GCST90016910	rs9426969	G	T	16.6719	0.00116418214597401
2	152858086	-0.0479774	0.0114145	2.91E-05	14306	ebi-a-GCST90016910	rs10803926	A	G	17.6669	0.00123357643767154
2	224923022	-0.0495588	0.0121249	4.09E-05	14306	ebi-a-GCST90016910	rs282273	A	C	16.7065	0.00116659682264007
2	231723657	0.0476864	0.0108547	7.97E-06	14306	ebi-a-GCST90016910	rs1595463	C	A	19.2998	0.00134744281084635
2	219264107	0.0482393	0.0110075	1.20E-05	14306	ebi-a-GCST90016910	rs2739049	A	G	19.2055	0.00134086293043949
2	168552490	0.0467765	0.0112871	3.65E-05	14306	ebi-a-GCST90016910	rs75862326	A	G	17.1748	0.00119925643159128
3	4800550	-0.0554219	0.0114789	1.38E-06	14306	ebi-a-GCST90016910	rs1962325	G	C	23.3111	0.00162703758508723
3	94153993	0.156331	0.0325945	1.07E-06	14306	ebi-a-GCST90016910	rs76717940	T	A	23.0039	0.00160563263209469
3	184371224	0.0979154	0.0224074	8.46E-06	14306	ebi-a-GCST90016910	rs74663707	C	T	19.095	0.00133315976851992
3	122853680	-0.0442401	0.0108665	4.94E-05	14306	ebi-a-GCST90016910	rs3792386	A	G	16.575	0.00115742371316661
3	76941542	-0.0575005	0.0135325	2.01E-05	14306	ebi-a-GCST90016910	rs3911531	C	T	18.0546	0.00126061318930431
3	64398863	0.0601035	0.0136407	9.53E-06	14306	ebi-a-GCST90016910	rs13068444	A	G	19.4145	0.00135543798023669
3	19537959	-0.137687	0.03324	3.03E-05	14306	ebi-a-GCST90016910	rs111456762	A	T	17.1579	0.00119807970580522
3	184341438	-0.0542864	0.0130861	2.62E-05	14306	ebi-a-GCST90016910	rs3936109	G	A	17.2092	0.00120166088667642
4	9384846	0.0562053	0.0132525	3.09E-05	14306	ebi-a-GCST90016910	rs12509371	G	C	17.987	0.00125590167416232
4	98049499	-0.0630747	0.0128717	1.96E-06	14306	ebi-a-GCST90016910	rs11730038	G	A	24.0126	0.00167591741978455
4	7431487	0.0535854	0.0116362	4.30E-06	14306	ebi-a-GCST90016910	rs4459992	T	C	21.2066	0.00148036805920713
4	184681021	0.128032	0.0286921	9.13E-06	14306	ebi-a-GCST90016910	rs111552159	C	G	19.9119	0.00139011505579418
4	151687420	0.104044	0.0247934	8.47E-06	14306	ebi-a-GCST90016910	rs7666190	A	C	17.6101	0.00122961757112648
5	38380949	-0.0683921	0.0165935	3.61E-05	14306	ebi-a-GCST90016910	rs79112703	C	T	16.9878	0.00118621361778495
5	174173171	-0.107255	0.0222879	1.34E-06	14306	ebi-a-GCST90016910	rs77558518	A	G	23.1578	0.00161635499635251
6	97106509	-0.0463836	0.0109822	2.56E-05	14306	ebi-a-GCST90016910	rs3898018	A	T	17.8382	0.00124552212522284
6	67570929	-0.104496	0.0217083	1.53E-06	14306	ebi-a-GCST90016910	rs74352383	T	A	23.1712	0.00161728759065618
7	36349586	0.108007	0.0232858	1.07E-06	14306	ebi-a-GCST90016910	rs78938557	T	C	21.514	0.00150179711851643
7	70587808	0.0511872	0.0119233	1.49E-05	14306	ebi-a-GCST90016910	rs2108036	T	C	18.4302	0.0012868060403101
7	95118828	0.169832	0.0386473	2.70E-05	14306	ebi-a-GCST90016910	rs3801920	A	G	19.3108	0.00134820928846322
8	10143164	0.0598868	0.0123903	1.08E-06	14306	ebi-a-GCST90016910	rs2952251	G	A	23.3614	0.00163054337387005
8	21022075	0.118713	0.0274951	2.07E-05	14306	ebi-a-GCST90016910	rs11775622	A	G	18.6417	0.00130155589980944
9	101101172	-0.0613034	0.0137579	7.81E-06	14306	ebi-a-GCST90016910	rs28564647	T	G	19.8548	0.00138613304804687
10	132768269	-0.0667048	0.015717	2.95E-05	14306	ebi-a-GCST90016910	rs7897084	A	C	18.0125	0.0012576819175716
10	31856588	0.0455496	0.0109017	3.65E-05	14306	ebi-a-GCST90016910	rs10740846	T	G	17.4574	0.00121897125603871
10	58818321	0.138747	0.0337904	4.78E-05	14306	ebi-a-GCST90016910	rs75155900	A	G	16.8601	0.0011773116317306
10	8102404	0.081783	0.0203445	3.94E-05	14306	ebi-a-GCST90016910	rs71481756	T	G	16.1597	0.00112845481345685
10	86411591	-0.0774494	0.0186612	3.16E-05	14306	ebi-a-GCST90016910	rs113913495	T	C	17.2249	0.00120275401422335
10	116291402	-0.0530632	0.0127732	3.29E-05	14306	ebi-a-GCST90016910	rs9325544	A	G	17.2579	0.00120505337620575
10	22860068	-0.0728096	0.0177736	3.46E-05	14306	ebi-a-GCST90016910	rs7919839	T	C	16.7813	0.00117181694199433
11	8332350	0.0572158	0.0126793	7.21E-06	14306	ebi-a-GCST90016910	rs12797734	T	C	20.363	0.00142156288656362
12	127851840	0.074411	0.0183909	4.02E-05	14306	ebi-a-GCST90016910	rs1910775	G	A	16.3707	0.00114317851730302
12	100585559	-0.101189	0.0217379	4.85E-06	14306	ebi-a-GCST90016910	rs11110282	A	G	21.6686	0.00151257366138288
12	105614408	-0.0692817	0.0162359	3.61E-05	14306	ebi-a-GCST90016910	rs2440715	C	A	18.2089	0.00127137694288832
13	113096192	-0.0449057	0.011071	2.99E-05	14306	ebi-a-GCST90016910	rs4907711	T	C	16.4524	0.00114887426607229
13	97949389	0.081044	0.0198276	3.54E-05	14306	ebi-a-GCST90016910	rs953504	G	A	16.7071	0.00116664030183156
13	24973509	-0.225309	0.0467697	1.79E-06	14306	ebi-a-GCST90016910	rs9581006	T	C	23.2075	0.001619818525608
14	97525875	-0.0788699	0.0180403	1.25E-05	14306	ebi-a-GCST90016910	rs13379080	C	T	19.1133	0.00133443567228102
14	77630911	0.0459842	0.0112884	3.98E-05	14306	ebi-a-GCST90016910	rs72725303	C	G	16.5941	0.00115875456128412
14	101191007	0.0499724	0.0120153	2.98E-05	14306	ebi-a-GCST90016910	rs67022228	T	A	17.2978	0.00120783831303867
14	33200623	0.0470022	0.0109493	1.66E-05	14306	ebi-a-GCST90016910	rs11627423	C	A	18.4274	0.00128661032709428
15	27997804	0.0801004	0.0176019	1.27E-05	14306	ebi-a-GCST90016910	rs8029995	T	C	20.7086	0.00144565437738091
15	58738075	-0.081146	0.0180042	7.60E-06	14306	ebi-a-GCST90016910	rs694949	A	G	20.3136	0.0014181192620118
16	991253	0.0619529	0.0127066	1.01E-06	14306	ebi-a-GCST90016910	rs35344081	G	A	23.7719	0.00165915096326027
16	55228530	-0.0463617	0.0111061	2.77E-05	14306	ebi-a-GCST90016910	rs11639594	A	C	17.4259	0.00121677221777024
17	17271568	0.160603	0.0417162	4.68E-05	14306	ebi-a-GCST90016910	rs74860218	C	A	14.8217	0.00103511962837292
17	71350887	0.0809422	0.0182472	1.11E-05	14306	ebi-a-GCST90016910	rs2078209	G	C	19.6769	0.00137373520105875
17	40835649	-0.0520614	0.0109842	2.21E-06	14306	ebi-a-GCST90016910	rs4028634	C	T	22.4644	0.0015680351601723
17	61298020	-0.0472712	0.0108965	1.37E-05	14306	ebi-a-GCST90016910	rs4968759	A	G	18.82	0.00131398580819993
19	7932459	0.0506312	0.0123545	3.31E-05	14306	ebi-a-GCST90016910	rs523648	C	A	16.7952	0.00117278650200528
19	12004432	-0.0487189	0.0118212	1.77E-05	14306	ebi-a-GCST90016910	rs279194	A	G	16.9852	0.00118603886459804
19	51959855	0.111056	0.0246039	6.55E-06	14306	ebi-a-GCST90016910	rs34989881	A	G	20.374	0.00142233041250413
21	45975667	0.0892448	0.0204732	2.42E-05	14306	ebi-a-GCST90016910	rs113392606	G	C	19.0018	0.0013266621450029
22	37252618	-0.0641376	0.0157385	4.58E-05	14306	ebi-a-GCST90016910	rs11914104	A	C	16.6073	0.00115967767744182
1	176792690	0.0567113	0.0118386	1.55E-06	14306	ebi-a-GCST90016911	rs7546249	A	T	22.9477	0.00160171350420851
1	24798383	-0.0447054	0.0104851	2.17E-05	14306	ebi-a-GCST90016911	rs195729	T	C	18.1792	0.00126930418852725
1	173758024	-0.0502438	0.0118195	2.41E-05	14306	ebi-a-GCST90016911	rs58825445	C	T	18.0704	0.00126171406220252
1	60475308	0.0877824	0.021833	4.81E-05	14306	ebi-a-GCST90016911	rs59660293	G	A	16.1655	0.00112885987211426
1	200112563	0.222741	0.0508055	9.93E-06	14306	ebi-a-GCST90016911	rs2363574	T	C	19.2211	0.00134195568289026
1	213927795	-0.0510398	0.0126776	3.17E-05	14306	ebi-a-GCST90016911	rs1341151	T	G	16.2085	0.00113186464758714
1	157495438	-0.22241	0.0493458	7.66E-06	14306	ebi-a-GCST90016911	rs72706335	T	C	20.3146	0.00141818987715427
2	231573384	-0.0753897	0.0182702	3.70E-05	14306	ebi-a-GCST90016911	rs9973480	C	A	17.027	0.0011889491056082
2	53831026	0.0508393	0.0106807	1.92E-06	14306	ebi-a-GCST90016911	rs2032750	C	T	22.6569	0.00158144769180287
2	213189994	0.107377	0.0245661	8.76E-06	14306	ebi-a-GCST90016911	rs4146051	G	A	19.1051	0.00133386820807974
2	228477310	-0.0543224	0.0131426	2.98E-05	14306	ebi-a-GCST90016911	rs7583413	T	C	17.0842	0.00119294224654571
2	114432419	0.0459866	0.0108369	2.72E-05	14306	ebi-a-GCST90016911	rs17682500	C	T	18.0075	0.0012573279660447
2	180168429	-0.0466178	0.0112893	3.77E-05	14306	ebi-a-GCST90016911	rs11677930	T	G	17.0518	0.00119067875818816
3	165465782	-0.0503382	0.0121357	2.78E-05	14306	ebi-a-GCST90016911	rs62295961	G	A	17.2054	0.0012013958438108
3	195936789	0.0466729	0.0105312	8.47E-06	14306	ebi-a-GCST90016911	rs4916508	A	G	19.6415	0.00137126190149331
3	117792986	-0.060311	0.0150853	3.52E-05	14306	ebi-a-GCST90016911	rs2865303	C	G	15.984	0.00111620155671442
3	64340637	-0.062785	0.0143065	1.17E-05	14306	ebi-a-GCST90016911	rs9812599	C	A	19.2595	0.00134463105905128
3	25048185	-0.0452059	0.0105205	1.86E-05	14306	ebi-a-GCST90016911	rs4858138	T	A	18.4636	0.00128913900817677
3	89339527	-0.0645771	0.0132957	8.37E-07	14306	ebi-a-GCST90016911	rs7631304	G	A	23.5904	0.00164649912853072
4	185943413	-0.0518822	0.0124242	3.01E-05	14306	ebi-a-GCST90016911	rs11727431	C	T	17.4381	0.00121762419194784
4	36554275	-0.195787	0.0457855	1.17E-05	14306	ebi-a-GCST90016911	rs17522376	A	G	18.2857	0.00127673113096381
4	96473778	-0.0534365	0.0123026	1.67E-05	14306	ebi-a-GCST90016911	rs7437134	G	A	18.8661	0.00131720166231225
5	171999770	-0.0682103	0.0166403	3.08E-05	14306	ebi-a-GCST90016911	rs73805828	T	C	16.8026	0.00117330320291073
6	111870588	0.0440301	0.0105509	3.24E-05	14306	ebi-a-GCST90016911	rs3777905	C	T	17.4149	0.00121600232124721
6	158148695	0.0553452	0.0126848	1.84E-05	14306	ebi-a-GCST90016911	rs13197460	A	G	19.0367	0.00132909972445069
7	93340580	0.0436802	0.0105062	3.78E-05	14306	ebi-a-GCST90016911	rs2677061	T	C	17.2853	0.00120696843059039
7	105897170	-0.149448	0.0311532	1.94E-05	14306	ebi-a-GCST90016911	rs74367214	T	A	23.0131	0.00160627252446014
7	147188563	0.0452541	0.0109241	3.15E-05	14306	ebi-a-GCST90016911	rs6961756	C	G	17.1611	0.00119830204605521
7	43057882	-0.0469915	0.0107412	1.28E-05	14306	ebi-a-GCST90016911	rs9648077	T	C	19.1396	0.00133627174387056
8	130391261	-0.130151	0.0314685	2.46E-05	14306	ebi-a-GCST90016911	rs76013462	T	C	17.1058	0.00119444561895691
8	13110185	0.0646823	0.0149628	9.99E-06	14306	ebi-a-GCST90016911	rs79585701	A	C	18.6872	0.00130473002982395
8	70916181	0.0655728	0.0149891	9.09E-06	14306	ebi-a-GCST90016911	rs62531359	T	G	19.138	0.0013361590799576
8	6673972	0.0752628	0.0181552	3.32E-05	14306	ebi-a-GCST90016911	rs71525770	G	C	17.1854	0.00119999573264486
9	10131034	0.0640545	0.0151493	4.92E-05	14306	ebi-a-GCST90016911	rs10958905	G	C	17.8778	0.00124828627400074
9	116888284	0.0689676	0.0148765	3.75E-06	14306	ebi-a-GCST90016911	rs13291169	C	G	21.4926	0.00150030352321036
9	100051165	0.0826907	0.0203409	4.17E-05	14306	ebi-a-GCST90016911	rs2795361	A	G	16.5262	0.00115402184801513
9	21958524	0.0698364	0.0172545	4.81E-05	14306	ebi-a-GCST90016911	rs717326	C	T	16.3817	0.00114394287071683
9	136493820	0.140055	0.0311128	7.06E-06	14306	ebi-a-GCST90016911	rs62575403	C	T	20.2637	0.0014146426039749
10	39062269	0.0473596	0.010541	7.08E-06	14306	ebi-a-GCST90016911	rs11146701	A	G	20.1861	0.00140923191438557
11	4727240	0.0475091	0.0112536	2.35E-05	14306	ebi-a-GCST90016911	rs12286984	T	C	17.8226	0.00124443543313723
13	98749826	-0.0426082	0.0105148	4.96E-05	14306	ebi-a-GCST90016911	rs602626	C	T	16.4204	0.00114664392419282
13	70523029	-0.121514	0.0236759	3.90E-07	14306	ebi-a-GCST90016911	rs55773148	G	A	26.3414	0.00183815911477363
13	24963729	0.0534086	0.0124072	1.36E-05	14306	ebi-a-GCST90016911	rs7999780	G	A	18.53	0.00129376405865291
14	59317502	0.102648	0.0213843	9.24E-07	14306	ebi-a-GCST90016911	rs111845179	T	C	23.0415	0.00160825306511875
15	26381111	-0.0537673	0.0122962	2.64E-05	14306	ebi-a-GCST90016911	rs1523237	G	T	19.1203	0.0013349253496702
16	74290641	0.0548532	0.012153	4.73E-06	14306	ebi-a-GCST90016911	rs929878	T	C	20.3722	0.0014222021971798
17	51960301	0.0878219	0.0212715	3.55E-05	14306	ebi-a-GCST90016911	rs78210068	C	T	17.0455	0.00119024043774859
17	4685228	0.0460934	0.0112691	3.96E-05	14306	ebi-a-GCST90016911	rs34460487	A	G	16.7301	0.00116824481652083
17	6461200	-0.207018	0.0442633	1.22E-06	14306	ebi-a-GCST90016911	rs73975615	G	A	21.874	0.00152688915711888
18	49276701	-0.0434173	0.0106972	4.85E-05	14306	ebi-a-GCST90016911	rs3851124	T	C	16.4735	0.00115034475370073
19	16843967	-0.0516302	0.0122628	1.34E-05	14306	ebi-a-GCST90016911	rs10451505	A	G	17.7267	0.00123775001992618
19	2467682	0.0559187	0.0137709	4.29E-05	14306	ebi-a-GCST90016911	rs62119882	G	A	16.4888	0.00115141435891904
19	13840570	0.0440106	0.0106874	3.77E-05	14306	ebi-a-GCST90016911	rs346169	T	C	16.9578	0.00118412727439638
20	1858141	-0.0502899	0.012094	3.21E-05	14306	ebi-a-GCST90016911	rs13036379	T	C	17.2911	0.00120736739709197
20	44588282	-0.0770642	0.021682	4.47E-05	14306	ebi-a-GCST90016911	rs3746510	G	C	12.633	0.000882400562728007
21	43942135	0.0468251	0.0105442	1.12E-05	14306	ebi-a-GCST90016911	rs6586324	T	C	19.7211	0.00137681092178932
21	18775027	-0.0431996	0.0105656	4.49E-05	14306	ebi-a-GCST90016911	rs8129038	T	C	16.7175	0.00116736412888919
22	27433885	-0.0552057	0.0120278	8.36E-06	14306	ebi-a-GCST90016911	rs17343978	A	C	21.0666	0.00147061433479696
1	159252002	0.072074	0.0171688	4.39E-05	14306	ebi-a-GCST90016912	rs10908703	A	G	17.6229	0.00123050996060337
1	23063052	0.0478575	0.0115462	2.70E-05	14306	ebi-a-GCST90016912	rs10442640	A	G	17.1799	0.00119961824524714
1	193714589	0.0500884	0.0122216	4.80E-05	14306	ebi-a-GCST90016912	rs1326854	C	T	16.7965	0.00117287306872567
1	153240013	-0.0525581	0.0110408	2.02E-06	14306	ebi-a-GCST90016912	rs1928341	G	A	22.661	0.00158173325239906
2	4136781	0.0729565	0.0175577	2.20E-05	14306	ebi-a-GCST90016912	rs12464429	G	A	17.266	0.001205622436047
2	171356423	0.0485203	0.0116195	3.43E-05	14306	ebi-a-GCST90016912	rs9752383	C	T	17.437	0.00121754627730442
2	228353800	-0.209836	0.0511005	2.74E-05	14306	ebi-a-GCST90016912	rs142708598	A	G	16.862	0.00117744475171547
2	65003605	0.129697	0.0314228	4.90E-05	14306	ebi-a-GCST90016912	rs72816207	G	C	17.0361	0.00118958549331627
2	239888758	0.0641363	0.0131766	1.10E-06	14306	ebi-a-GCST90016912	rs12467854	G	C	23.692	0.00165357860136439
3	161434825	0.0872827	0.0214811	2.04E-05	14306	ebi-a-GCST90016912	rs76112599	T	C	16.5099	0.0011528819249382
3	193456274	0.064006	0.0130374	9.12E-07	14306	ebi-a-GCST90016912	rs2367850	G	C	24.1024	0.0016821732348617
3	70592215	0.0592944	0.0128769	3.67E-06	14306	ebi-a-GCST90016912	rs11128180	A	G	21.2034	0.00148014381753521
4	23588462	0.0923492	0.0199158	4.76E-06	14306	ebi-a-GCST90016912	rs1511453	A	G	21.5016	0.00150093168264145
4	66701076	-0.0793268	0.0200634	4.99E-05	14306	ebi-a-GCST90016912	rs74532514	C	T	15.6326	0.00109168899529147
4	45642485	-0.0832423	0.0167237	5.17E-07	14306	ebi-a-GCST90016912	rs4033856	T	C	24.7756	0.00172907696917299
4	75867283	-0.0537468	0.0124126	1.47E-05	14306	ebi-a-GCST90016912	rs17000015	A	T	18.7491	0.00130904121477557
4	17009460	0.0463578	0.01112	3.31E-05	14306	ebi-a-GCST90016912	rs34030720	G	C	17.3795	0.00121353193238984
4	115233722	-0.0544268	0.0127764	2.45E-05	14306	ebi-a-GCST90016912	rs28671205	T	C	18.1472	0.00126706959583671
5	113007517	0.0785078	0.0186486	1.12E-05	14306	ebi-a-GCST90016912	rs17419034	C	A	17.7228	0.00123747912849227
5	173497796	0.109741	0.0236	2.94E-06	14306	ebi-a-GCST90016912	rs62395635	T	C	21.6229	0.00150938596037947
5	58444178	0.0453384	0.011301	4.35E-05	14306	ebi-a-GCST90016912	rs10077198	G	A	16.0953	0.00112396482994009
6	138305038	0.116223	0.0277902	3.25E-05	14306	ebi-a-GCST90016912	rs112159068	A	T	17.4904	0.0012212725637171
6	150728905	0.0470704	0.0109532	1.74E-05	14306	ebi-a-GCST90016912	rs9322261	G	A	18.4677	0.00128942441594327
7	104215949	-0.0552287	0.0130499	2.18E-05	14306	ebi-a-GCST90016912	rs36115761	A	G	17.9108	0.00125058814952736
7	3479432	0.0515105	0.0123439	3.79E-05	14306	ebi-a-GCST90016912	rs2204123	C	T	17.4135	0.00121590839320992
7	111285025	0.0513106	0.0109091	2.20E-06	14306	ebi-a-GCST90016912	rs2613606	T	C	22.1226	0.00154421468069341
8	112732674	-0.0622252	0.0135688	5.87E-06	14306	ebi-a-GCST90016912	rs56386628	C	T	21.0305	0.00146809501671485
8	59120424	-0.0635762	0.0148806	2.36E-05	14306	ebi-a-GCST90016912	rs2015172	A	G	18.2536	0.00127449133739178
8	4645733	-0.0635939	0.0157471	3.73E-05	14306	ebi-a-GCST90016912	rs10503284	A	T	16.3091	0.00113887840036778
9	84206018	-0.137281	0.0290338	2.06E-06	14306	ebi-a-GCST90016912	rs72747231	C	G	22.357	0.00156054874199842
9	104899117	-0.0572286	0.01262	7.33E-06	14306	ebi-a-GCST90016912	rs320161	G	A	20.564	0.00143557577697845
10	102405390	0.0470566	0.0112326	2.32E-05	14306	ebi-a-GCST90016912	rs2489052	C	A	17.5501	0.00122543554800678
10	3232117	0.10573	0.025875	3.84E-05	14306	ebi-a-GCST90016912	rs59062280	A	G	16.6969	0.00116592763124669
10	69543215	-0.060449	0.0147124	2.79E-05	14306	ebi-a-GCST90016912	rs7907573	T	C	16.8815	0.00117880356964369
10	66909133	-0.0554969	0.0137287	3.39E-05	14306	ebi-a-GCST90016912	rs73296001	G	A	16.341	0.00114110408407568
10	20522547	0.167783	0.0414481	4.73E-05	14306	ebi-a-GCST90016912	rs117353247	G	A	16.3865	0.00114427897043052
11	20763367	-0.0877381	0.0210991	2.31E-05	14306	ebi-a-GCST90016912	rs74776516	T	G	17.2921	0.00120744229908331
11	130336668	0.0456124	0.0110441	4.61E-05	14306	ebi-a-GCST90016912	rs12416827	A	G	17.0571	0.00119105032339891
11	30131109	-0.177728	0.0436941	4.16E-05	14306	ebi-a-GCST90016912	rs11030952	A	C	16.545	0.00115533136895835
12	1396151	-0.0961804	0.0230755	2.23E-05	14306	ebi-a-GCST90016912	rs7302582	G	C	17.3728	0.00121307112798111
12	98141990	0.0958613	0.0230395	3.55E-05	14306	ebi-a-GCST90016912	rs61941902	A	G	17.3117	0.00120880912751219
12	60804771	0.194264	0.0465315	2.96E-05	14306	ebi-a-GCST90016912	rs117584544	T	C	17.4297	0.00121703809354516
12	113754487	0.0824128	0.0193368	2.66E-05	14306	ebi-a-GCST90016912	rs78925531	A	G	18.1644	0.0012682692861176
13	23400484	0.0472028	0.0109048	1.59E-05	14306	ebi-a-GCST90016912	rs4770315	G	C	18.737	0.0013081998508279
13	58689340	-0.0494596	0.0109424	5.80E-06	14306	ebi-a-GCST90016912	rs2321387	G	A	20.4304	0.00142625988161813
14	83441058	-0.0889446	0.0210176	2.78E-05	14306	ebi-a-GCST90016912	rs35716880	T	C	17.9091	0.00125046636855076
15	63013949	0.046273	0.0110286	2.70E-05	14306	ebi-a-GCST90016912	rs12909360	G	T	17.6041	0.00122920092340275
15	56786407	-0.121083	0.028075	9.27E-06	14306	ebi-a-GCST90016912	rs75242906	C	T	18.6006	0.00129868831905256
16	56637053	-0.0635617	0.0162767	3.47E-05	14306	ebi-a-GCST90016912	rs10163383	C	T	15.2496	0.00106497161178398
17	5005311	0.0447789	0.0108524	3.11E-05	14306	ebi-a-GCST90016912	rs6502843	G	A	17.0253	0.00118883379931488
17	68382302	-0.0831264	0.019284	1.05E-05	14306	ebi-a-GCST90016912	rs34913035	T	C	18.5816	0.0012973656458064
18	2275994	0.0511413	0.0124238	4.35E-05	14306	ebi-a-GCST90016912	rs1940636	A	C	16.9447	0.00118321306246233
18	12488305	0.163867	0.0389764	2.39E-05	14306	ebi-a-GCST90016912	rs79474680	A	C	17.6758	0.00123420050437871
18	26569901	0.052911	0.0114866	4.85E-06	14306	ebi-a-GCST90016912	rs9964679	A	G	21.2182	0.00148117951534604
18	56832319	0.0901427	0.0225422	4.63E-05	14306	ebi-a-GCST90016912	rs112677510	T	C	15.9907	0.00111667241982033
19	35486015	0.204654	0.0479506	1.67E-05	14306	ebi-a-GCST90016912	rs7253477	G	T	18.216	0.00127186836337648
19	2447322	-0.0759995	0.0183933	2.84E-05	14306	ebi-a-GCST90016912	rs4806850	G	C	17.0727	0.00119213822105863
20	16192242	0.0594333	0.0138802	1.69E-05	14306	ebi-a-GCST90016912	rs6043812	T	A	18.3345	0.00128013104670833
20	30596130	-0.0978177	0.0198522	7.44E-07	14306	ebi-a-GCST90016912	rs6087811	T	G	24.2783	0.00169442988714349
20	58381410	0.134491	0.033016	3.40E-05	14306	ebi-a-GCST90016912	rs1182525	G	A	16.5935	0.00115871470135823
1	92112503	-0.0552917	0.0133794	2.72E-05	14306	ebi-a-GCST90016913	rs12040366	A	G	17.0784	0.00119253432596056
1	9776339	-0.0674089	0.0162138	4.15E-05	14306	ebi-a-GCST90016913	rs3934934	G	A	17.2848	0.00120693220318155
2	231783367	0.0514712	0.0125562	4.28E-05	14306	ebi-a-GCST90016913	rs16827664	C	T	16.804	0.00117339636198506
2	134994825	-0.0439075	0.0107156	4.66E-05	14306	ebi-a-GCST90016913	rs1313363	T	C	16.7898	0.00117240446538815
2	116724915	0.0888472	0.0179655	9.54E-06	14306	ebi-a-GCST90016913	rs13421739	C	G	24.4573	0.0017069053501717
2	102126220	0.0837934	0.0196299	1.11E-05	14306	ebi-a-GCST90016913	rs290772	G	A	18.2215	0.00127225177644348
2	231676041	0.0794173	0.0182427	9.89E-06	14306	ebi-a-GCST90016913	rs10209007	G	C	18.9519	0.0013231816552741
3	12870886	0.054618	0.012417	1.02E-05	14306	ebi-a-GCST90016913	rs6442336	T	C	19.3481	0.0013508081658634
3	22614642	-0.0893545	0.0218245	3.56E-05	14306	ebi-a-GCST90016913	rs7429763	A	C	16.7627	0.00117051801908277
3	131371980	0.0698882	0.0156319	8.40E-06	14306	ebi-a-GCST90016913	rs76767978	G	A	19.9887	0.00139546903748546
3	71685189	-0.0699993	0.0172567	4.15E-05	14306	ebi-a-GCST90016913	rs830608	G	A	16.454	0.00114898698340614
3	38274534	-0.0762575	0.0185534	4.73E-05	14306	ebi-a-GCST90016913	rs149822	G	A	16.8934	0.00117963594589793
3	89268714	-0.0592279	0.0134556	9.36E-06	14306	ebi-a-GCST90016913	rs6797343	T	G	19.3752	0.0013526989832388
3	108055847	-0.105703	0.0268113	4.34E-05	14306	ebi-a-GCST90016913	rs6808592	G	T	15.5431	0.00108544974327941
4	122689301	-0.112164	0.0271532	3.23E-05	14306	ebi-a-GCST90016913	rs77072243	A	G	17.0634	0.00119148800287756
4	171672038	0.0434101	0.0104814	3.32E-05	14306	ebi-a-GCST90016913	rs2332027	A	G	17.1531	0.00119774673052328
4	7420184	0.0529097	0.011818	8.78E-06	14306	ebi-a-GCST90016913	rs13105690	C	T	20.0439	0.00139931981178838
4	161507301	-0.0739995	0.0150815	9.65E-07	14306	ebi-a-GCST90016913	rs6814436	C	T	24.0751	0.00168027607583539
4	105752509	-0.104889	0.0238544	1.85E-05	14306	ebi-a-GCST90016913	rs116397227	A	G	19.3341	0.00134982906207727
4	71139198	0.0496783	0.0122175	4.71E-05	14306	ebi-a-GCST90016913	rs4694280	G	A	16.5337	0.00115454151523775
4	152131744	-0.103803	0.0210883	4.02E-07	14306	ebi-a-GCST90016913	rs6815608	C	T	24.2291	0.00169100211958277
5	179878303	0.0664007	0.0152735	1.04E-05	14306	ebi-a-GCST90016913	rs4342283	A	G	18.9003	0.00131958450970309
5	105060362	-0.0547202	0.0127338	8.72E-06	14306	ebi-a-GCST90016913	rs1842454	G	A	18.4663	0.00128932230212251
5	84407859	0.047056	0.0112524	2.94E-05	14306	ebi-a-GCST90016913	rs12521624	T	C	17.488	0.00122110088856313
5	149077788	-0.0511937	0.0109569	3.37E-06	14306	ebi-a-GCST90016913	rs13179700	C	T	21.8302	0.00152383464419024
5	35770550	0.0866169	0.0190393	8.24E-06	14306	ebi-a-GCST90016913	rs72738886	T	C	20.6968	0.00144483375746138
6	12397187	0.0947036	0.0225117	7.53E-06	14306	ebi-a-GCST90016913	rs76860606	C	G	17.6977	0.00123572516071422
6	72266741	0.0602319	0.0149514	4.14E-05	14306	ebi-a-GCST90016913	rs12197812	T	C	16.2289	0.00113328579450295
6	163743050	0.0524406	0.0116115	6.53E-06	14306	ebi-a-GCST90016913	rs6934062	G	C	20.3966	0.00142390925574322
6	79000161	-0.0701796	0.0186682	3.49E-05	14306	ebi-a-GCST90016913	rs818300	G	A	14.1324	0.000987030361514022
6	151213211	-0.0465707	0.0113398	3.90E-05	14306	ebi-a-GCST90016913	rs17349743	C	T	16.8661	0.00117772923990688
7	114805458	0.0635237	0.0151814	2.33E-05	14306	ebi-a-GCST90016913	rs2396787	A	T	17.5085	0.00122252897730806
7	3380895	-0.0429598	0.010471	3.92E-05	14306	ebi-a-GCST90016913	rs4131987	T	C	16.8325	0.00117538438774949
8	8346586	0.0615797	0.0145526	1.66E-05	14306	ebi-a-GCST90016913	rs2979207	T	C	17.9058	0.00125023928159479
8	104879585	-0.0664996	0.0158658	3.01E-05	14306	ebi-a-GCST90016913	rs6468894	C	T	17.5677	0.00122665817019916
8	143621361	0.0549183	0.0126865	1.64E-05	14306	ebi-a-GCST90016913	rs28449777	G	A	18.7392	0.00130835150789932
8	131192105	-0.0491888	0.0114775	2.14E-05	14306	ebi-a-GCST90016913	rs62525876	T	C	18.367	0.00128239865870279
9	35933176	-0.11627	0.0273762	2.12E-05	14306	ebi-a-GCST90016913	rs78395341	C	T	18.038	0.00125945945869761
10	124722359	-0.153016	0.0353182	1.36E-05	14306	ebi-a-GCST90016913	rs200076693	A	C	18.7705	0.00131053774190647
10	12912970	-0.0512527	0.0116252	1.11E-05	14306	ebi-a-GCST90016913	rs56024033	A	G	19.4372	0.00135701730134273
11	20294231	0.0469811	0.0113021	2.67E-05	14306	ebi-a-GCST90016913	rs12801624	T	A	17.2794	0.00120655258343728
11	74721702	-0.0579002	0.0134691	2.33E-05	14306	ebi-a-GCST90016913	rs685116	G	C	18.4792	0.00129022298112884
11	124554061	0.0783594	0.0190399	2.80E-05	14306	ebi-a-GCST90016913	rs12794898	G	T	16.9376	0.00118271859264477
12	63271170	0.0451314	0.010631	2.32E-05	14306	ebi-a-GCST90016913	rs699568	G	A	18.0223	0.00125836036464217
12	5942519	-0.052659	0.0113858	3.24E-06	14306	ebi-a-GCST90016913	rs10774377	G	A	21.3904	0.00149317822628267
13	99007948	0.051994	0.0121833	1.48E-05	14306	ebi-a-GCST90016913	rs6491422	T	G	18.2128	0.00127164667789484
14	52494072	-0.0724037	0.0153105	4.52E-06	14306	ebi-a-GCST90016913	rs2273429	A	G	22.3637	0.00156101401370506
15	36894853	-0.0696149	0.0170342	3.30E-05	14306	ebi-a-GCST90016913	rs17655872	G	T	16.7017	0.00116626334022623
15	92550563	0.0455189	0.0110456	4.83E-05	14306	ebi-a-GCST90016913	rs12912997	G	T	16.9826	0.00118585632782978
16	68862941	0.0502278	0.0122503	3.28E-05	14306	ebi-a-GCST90016913	rs7203904	C	G	16.8111	0.00117388958420119
17	843561	0.053068	0.0124882	2.57E-05	14306	ebi-a-GCST90016913	rs8080357	C	T	18.0578	0.00126084101212147
17	78293189	0.0624826	0.0144001	1.02E-05	14306	ebi-a-GCST90016913	rs55996424	T	A	18.8273	0.0013144934170751
17	75319990	-0.0544939	0.0128355	2.34E-05	14306	ebi-a-GCST90016913	rs4788986	G	A	18.0248	0.00125853639098244
17	11780026	-0.0470477	0.0106329	1.01E-05	14306	ebi-a-GCST90016913	rs2009919	C	T	19.5782	0.0013668530021778
18	11051233	-0.0511203	0.0114296	1.20E-05	14306	ebi-a-GCST90016913	rs7240828	T	C	20.0044	0.00139656218911985
18	48792829	-0.0581025	0.0120557	1.34E-06	14306	ebi-a-GCST90016913	rs72915163	T	C	23.2276	0.00162122246680923
18	29328305	-0.0626854	0.0146249	1.73E-05	14306	ebi-a-GCST90016913	rs8085381	A	G	18.3716	0.00128272055721444
20	50803760	-0.0963981	0.0212007	9.04E-06	14306	ebi-a-GCST90016913	rs7269302	A	T	20.6746	0.00144328395139141
21	18567802	-0.255639	0.0508787	8.78E-07	14306	ebi-a-GCST90016913	rs992074	T	C	25.2454	0.00176180925654105
21	40703251	0.0641008	0.0127404	3.81E-07	14306	ebi-a-GCST90016913	rs112334273	G	A	25.314	0.00176658839427593
21	42181552	0.0661628	0.0161986	3.29E-05	14306	ebi-a-GCST90016913	rs7279413	G	C	16.6829	0.00116495475955003
22	45407598	0.0458927	0.0111168	3.34E-05	14306	ebi-a-GCST90016913	rs8136316	T	C	17.0423	0.00119001656511606
1	179611021	0.0435166	0.0106623	4.57E-05	14306	ebi-a-GCST90016914	rs11806102	T	C	16.6574	0.00116317527013651
1	159822219	0.048665	0.011617	2.63E-05	14306	ebi-a-GCST90016914	rs2494498	T	C	17.5487	0.00122533684320749
1	230869264	-0.0742934	0.0177546	4.69E-05	14306	ebi-a-GCST90016914	rs59352069	A	T	17.5097	0.00122261545660063
1	176571431	-0.0603429	0.0126849	1.52E-06	14306	ebi-a-GCST90016914	rs240104	T	C	22.6297	0.00157955308177949
1	199511002	0.06456	0.0155252	3.71E-05	14306	ebi-a-GCST90016914	rs72735450	A	C	17.2923	0.0012074535358805
1	210955469	-0.0592607	0.0141392	2.36E-05	14306	ebi-a-GCST90016914	rs56264689	C	T	17.5664	0.00122657287647429
2	12019982	0.0837358	0.0191921	1.77E-05	14306	ebi-a-GCST90016914	rs6738247	A	G	19.0361	0.00132905289657426
2	80374715	-0.0928893	0.023245	4.63E-05	14306	ebi-a-GCST90016914	rs62140133	A	C	15.9688	0.00111514208816575
2	29803706	0.0638621	0.0142439	1.02E-05	14306	ebi-a-GCST90016914	rs67075313	C	T	20.1015	0.00140333439301444
2	132584420	0.0553751	0.0134946	2.63E-05	14306	ebi-a-GCST90016914	rs9711982	T	G	16.8387	0.00117581923740507
2	53875260	-0.0616652	0.0153099	3.91E-05	14306	ebi-a-GCST90016914	rs78820750	A	C	16.2232	0.00113288491689456
2	36436659	-0.0541748	0.0131856	3.70E-05	14306	ebi-a-GCST90016914	rs10206028	G	T	16.8809	0.00117875923363783
2	148716710	-0.0528105	0.0123007	1.93E-05	14306	ebi-a-GCST90016914	rs13016512	G	T	18.4324	0.00128695726387851
2	236068633	0.107153	0.0265052	4.86E-05	14306	ebi-a-GCST90016914	rs13428795	A	G	16.3436	0.0011412822449792
3	25581767	0.14694	0.0339678	4.23E-05	14306	ebi-a-GCST90016914	rs73149390	T	C	18.7131	0.00130653166462817
3	11654412	0.116408	0.0258545	9.03E-06	14306	ebi-a-GCST90016914	rs2442778	A	G	20.2718	0.00141520975678907
3	142989332	-0.0586354	0.0139158	4.66E-05	14306	ebi-a-GCST90016914	rs920572	T	C	17.7543	0.00123967318978577
4	88556734	-0.0501917	0.0117627	1.50E-05	14306	ebi-a-GCST90016914	rs59169242	A	G	18.2075	0.00127127588461938
4	135854048	0.0699486	0.0161627	2.12E-05	14306	ebi-a-GCST90016914	rs72715054	T	C	18.7297	0.0013076888907128
4	129468983	0.0573353	0.0132972	2.67E-05	14306	ebi-a-GCST90016914	rs6846786	A	T	18.5919	0.0012980820936395
4	166015524	-0.0442368	0.010739	4.02E-05	14306	ebi-a-GCST90016914	rs11100596	C	G	16.9684	0.00118486081529369
4	63479577	-0.0648083	0.015452	3.96E-05	14306	ebi-a-GCST90016914	rs13151654	T	C	17.5911	0.00122828908211095
4	6769384	0.0662063	0.0159781	4.47E-05	14306	ebi-a-GCST90016914	rs35097334	C	T	17.1691	0.00119886392378493
4	92013143	0.0611903	0.0145998	2.47E-05	14306	ebi-a-GCST90016914	rs62312175	A	G	17.5659	0.00122653754035881
5	125460084	0.0774888	0.0171877	5.63E-06	14306	ebi-a-GCST90016914	rs76779974	C	G	20.3256	0.00141895348347992
5	59764916	0.0450334	0.0110225	4.72E-05	14306	ebi-a-GCST90016914	rs149324	T	C	16.692	0.00116558850022249
5	459415	0.25584	0.0561995	4.66E-06	14306	ebi-a-GCST90016914	rs80046645	C	G	20.7239	0.00144672414142616
5	14195388	0.087945	0.0199417	1.03E-05	14306	ebi-a-GCST90016914	rs72742586	G	A	19.449	0.00135784545391693
5	90471451	0.0498855	0.0112446	9.77E-06	14306	ebi-a-GCST90016914	rs1397793	A	G	19.6816	0.00137406088846076
5	16924278	-0.0477448	0.0109398	1.56E-05	14306	ebi-a-GCST90016914	rs10068690	G	C	19.0473	0.00132983563433056
6	41611961	0.0881922	0.0216931	4.86E-05	14306	ebi-a-GCST90016914	rs28501422	T	A	16.5279	0.00115413892700186
6	92821830	0.0782592	0.0188634	3.55E-05	14306	ebi-a-GCST90016914	rs72927411	A	G	17.212	0.00120185226590816
6	163762136	-0.0720177	0.0178923	4.66E-05	14306	ebi-a-GCST90016914	rs17472584	T	C	16.2012	0.00113135013588517
7	83185442	-0.0471584	0.0112073	2.28E-05	14306	ebi-a-GCST90016914	rs215262	C	T	17.7058	0.00123629291428635
7	24464799	-0.0486059	0.0108982	7.87E-06	14306	ebi-a-GCST90016914	rs62448869	T	A	19.8915	0.00138869671087401
7	105084680	-0.0565686	0.0126265	7.80E-06	14306	ebi-a-GCST90016914	rs13307134	T	C	20.0717	0.00140125897737604
7	72017950	0.0746563	0.0183825	3.74E-05	14306	ebi-a-GCST90016914	rs113929479	A	G	16.4939	0.00115177004207305
7	152916698	0.0498307	0.0117956	2.33E-05	14306	ebi-a-GCST90016914	rs1124152	T	C	17.8465	0.00124610571176509
7	155003395	-0.044521	0.0107307	3.57E-05	14306	ebi-a-GCST90016914	rs11243344	G	A	17.2137	0.00120197072365146
8	101494618	0.0437248	0.0107171	4.41E-05	14306	ebi-a-GCST90016914	rs2844038	A	T	16.6457	0.00116235422352792
8	1985345	0.0661487	0.0152038	1.53E-05	14306	ebi-a-GCST90016914	rs6558587	C	G	18.9295	0.00132161962165344
8	39853301	-0.199202	0.0485178	4.59E-05	14306	ebi-a-GCST90016914	rs11779549	C	T	16.8572	0.00117710763092041
9	121284461	-0.0844598	0.0201894	2.24E-05	14306	ebi-a-GCST90016914	rs10984076	G	A	17.5006	0.00122198182455576
9	136410371	0.0875146	0.0214023	2.41E-05	14306	ebi-a-GCST90016914	rs117882621	G	C	16.7201	0.00116754941767271
9	136512906	0.0926543	0.0209468	8.27E-06	14306	ebi-a-GCST90016914	rs3025411	A	G	19.5657	0.00136598094604455
9	122524437	0.0859412	0.0199585	2.77E-05	14306	ebi-a-GCST90016914	rs10513350	C	T	18.5416	0.00129457417179454
9	78773432	0.0460021	0.0106603	1.64E-05	14306	ebi-a-GCST90016914	rs928356	A	T	18.6216	0.00130015144990149
9	25684384	0.110667	0.026235	2.28E-05	14306	ebi-a-GCST90016914	rs78205672	G	T	17.794	0.00124244368701002
9	73437824	0.0485936	0.0110852	1.22E-05	14306	ebi-a-GCST90016914	rs7038646	G	A	19.2164	0.00134162310961484
10	1922731	0.06075	0.0130939	4.83E-06	14306	ebi-a-GCST90016914	rs11250875	T	C	21.5256	0.00150260199424554
10	109500597	-0.045817	0.0110087	2.35E-05	14306	ebi-a-GCST90016914	rs72827092	G	T	17.3213	0.00120947845184228
10	25372340	0.0478559	0.011345	2.38E-05	14306	ebi-a-GCST90016914	rs2087781	A	T	17.7935	0.00124240893989967
10	84472131	-0.0516758	0.0124479	3.68E-05	14306	ebi-a-GCST90016914	rs1932271	A	G	17.2338	0.00120337725813099
10	1166687	-0.045837	0.0112396	4.71E-05	14306	ebi-a-GCST90016914	rs5014941	G	C	16.6315	0.00116136435211026
10	65799217	0.0778402	0.0155815	5.43E-07	14306	ebi-a-GCST90016914	rs719099	A	G	24.9568	0.00174170574399398
11	58492666	-0.0527108	0.0133177	4.58E-05	14306	ebi-a-GCST90016914	rs542537	C	T	15.6654	0.00109397624254193
11	19698881	-0.0607413	0.0148257	4.85E-05	14306	ebi-a-GCST90016914	rs72907909	C	A	16.7856	0.00117211683974572
11	134570518	-0.106508	0.0247302	1.49E-05	14306	ebi-a-GCST90016914	rs12280702	T	C	18.5485	0.00129505704850314
11	134427088	-0.062128	0.0147383	4.17E-05	14306	ebi-a-GCST90016914	rs34835978	A	G	17.7697	0.00124074712057489
11	1943214	-0.0448073	0.0110351	4.30E-05	14306	ebi-a-GCST90016914	rs2734498	T	C	16.4871	0.0011512965748223
11	9673168	-0.104632	0.0234423	1.26E-05	14306	ebi-a-GCST90016914	rs74236219	G	A	19.9218	0.00139080637661149
12	19222955	-0.0522973	0.0130698	4.24E-05	14306	ebi-a-GCST90016914	rs1399473	A	G	16.0111	0.0011180913757369
12	56478607	0.0840622	0.0203722	4.06E-05	14306	ebi-a-GCST90016914	rs12817471	A	G	17.0265	0.0011889168788246
12	11494021	0.0586265	0.0129006	4.84E-06	14306	ebi-a-GCST90016914	rs1816223	G	A	20.6523	0.00144173030442026
12	27232119	-0.105956	0.0255301	2.90E-05	14306	ebi-a-GCST90016914	rs841586	G	T	17.2245	0.00120272385619421
12	104449850	-0.120335	0.0279594	1.27E-05	14306	ebi-a-GCST90016914	rs113488552	A	T	18.5237	0.0012933279993738
13	69464244	-0.0449751	0.0110247	3.96E-05	14306	ebi-a-GCST90016914	rs2099642	T	A	16.6422	0.0011621126279518
14	39660509	0.103377	0.0229286	6.90E-06	14306	ebi-a-GCST90016914	rs8010111	A	G	20.3279	0.0014191180350498
14	71660289	0.0628342	0.0154161	2.88E-05	14306	ebi-a-GCST90016914	rs740039	T	C	16.6128	0.00116006290501949
15	86433579	-0.0510212	0.0114339	8.14E-06	14306	ebi-a-GCST90016914	rs11073596	G	T	19.9119	0.00139011560167267
15	99730813	-0.046345	0.0110581	2.67E-05	14306	ebi-a-GCST90016914	rs12915090	A	C	17.5649	0.00122646249687143
15	101140674	0.0499794	0.0116076	2.16E-05	14306	ebi-a-GCST90016914	rs28465970	A	G	18.5395	0.00129442586104815
16	79526169	0.0505368	0.0122668	3.41E-05	14306	ebi-a-GCST90016914	rs4341757	T	C	16.9728	0.00118516928941481
16	60566803	-0.0601568	0.0138469	1.17E-05	14306	ebi-a-GCST90016914	rs34867574	G	T	18.874	0.00131775347096289
17	1140528	0.0825772	0.0197091	2.98E-05	14306	ebi-a-GCST90016914	rs9674940	A	G	17.5544	0.00122573492817603
17	37376685	0.0965017	0.0207666	3.88E-06	14306	ebi-a-GCST90016914	rs34739816	G	T	21.5943	0.00150739296797161
17	8121332	0.0773006	0.017553	8.02E-06	14306	ebi-a-GCST90016914	rs11656361	A	C	19.3938	0.00135399509669678
17	70213726	-0.0590448	0.0139778	1.89E-05	14306	ebi-a-GCST90016914	rs12452594	C	T	17.8437	0.00124591018692494
18	52524308	-0.0534889	0.0125142	2.39E-05	14306	ebi-a-GCST90016914	rs7243461	G	A	18.2693	0.00127558474205113
19	13410235	0.0454628	0.0107989	2.64E-05	14306	ebi-a-GCST90016914	rs12985136	T	G	17.7237	0.00123753654066224
19	52895166	0.0789796	0.0177205	8.51E-06	14306	ebi-a-GCST90016914	rs12974142	G	A	19.8645	0.00138681238588649
19	900789	0.0466725	0.0114547	4.38E-05	14306	ebi-a-GCST90016914	rs2930886	G	A	16.6018	0.00115929355508096
20	62072077	-0.0714367	0.0154113	5.39E-06	14306	ebi-a-GCST90016914	rs67561917	A	G	21.4864	0.00149987422404335
20	13903666	0.161265	0.0387796	4.79E-05	14306	ebi-a-GCST90016914	rs74713817	A	G	17.2931	0.00120751172772849
21	41345199	-0.0748919	0.0186677	4.92E-05	14306	ebi-a-GCST90016914	rs1734847	T	C	16.0949	0.00112393753680984
21	29308463	0.0530196	0.0122056	1.50E-05	14306	ebi-a-GCST90016914	rs58357080	T	G	18.8692	0.00131742105518644
21	38352125	0.0450227	0.0107201	2.64E-05	14306	ebi-a-GCST90016914	rs6517397	G	A	17.6387	0.00123160852666758
1	41381951	0.0684851	0.0164196	3.49E-05	14306	ebi-a-GCST90016915	rs4559492	C	T	17.3967	0.00121473534294408
1	203308383	-0.0705516	0.0150849	5.68E-06	14306	ebi-a-GCST90016915	rs16851319	G	C	21.874	0.00152688994609103
1	198495798	0.0614754	0.0147333	3.01E-05	14306	ebi-a-GCST90016915	rs55685227	T	G	17.4102	0.00121567330314313
1	103390002	-0.109788	0.0264565	4.58E-05	14306	ebi-a-GCST90016915	rs76458328	G	A	17.2205	0.00120244421539522
1	203991605	-0.110335	0.0253336	3.14E-06	14306	ebi-a-GCST90016915	rs2692012	G	A	18.9685	0.00132434075464534
1	240926514	0.0603283	0.0141378	3.16E-05	14306	ebi-a-GCST90016915	rs12752752	C	G	18.2087	0.0012713599029658
2	71938394	-0.0530792	0.0129567	4.64E-05	14306	ebi-a-GCST90016915	rs1896497	A	G	16.7826	0.00117190708061403
2	233929283	-0.0523484	0.011566	7.50E-06	14306	ebi-a-GCST90016915	rs3935584	C	T	20.4852	0.00143008359656773
2	85624310	-0.0838955	0.0202407	4.34E-05	14306	ebi-a-GCST90016915	rs60889798	G	C	17.1801	0.00119963042095956
2	137545970	0.0505739	0.0123532	4.19E-05	14306	ebi-a-GCST90016915	rs7572661	T	A	16.7608	0.00117038259769408
2	837082	0.0596623	0.0149883	4.93E-05	14306	ebi-a-GCST90016915	rs56313687	T	C	15.8451	0.00110651398737134
3	144664169	-0.0479124	0.011597	4.21E-05	14306	ebi-a-GCST90016915	rs6794515	G	A	17.0689	0.00119187059261237
3	31133401	0.0522193	0.0118449	1.13E-05	14306	ebi-a-GCST90016915	rs186073	T	C	19.4357	0.00135691327983517
3	157163721	0.176905	0.0403295	3.28E-05	14306	ebi-a-GCST90016915	rs55850097	T	C	19.2413	0.0013433625336119
3	142891007	-0.0542181	0.0128568	1.99E-05	14306	ebi-a-GCST90016915	rs11717285	T	C	17.7837	0.00124172578971228
3	11791277	-0.058506	0.0146976	4.80E-05	14306	ebi-a-GCST90016915	rs17661459	C	G	15.8456	0.00110654640502329
4	98036724	0.0488987	0.0117166	3.06E-05	14306	ebi-a-GCST90016915	rs6837640	T	C	17.4177	0.00121620114257833
5	153498912	0.0805839	0.0186226	1.63E-05	14306	ebi-a-GCST90016915	rs12656175	C	T	18.7247	0.00130734523438411
5	140780577	0.0855881	0.0199488	2.50E-05	14306	ebi-a-GCST90016915	rs62378449	A	G	18.4074	0.00128521916840184
5	117869104	-0.0895773	0.0219599	2.49E-05	14306	ebi-a-GCST90016915	rs6870931	C	T	16.6393	0.00116191086682345
6	151002593	0.0525602	0.0123224	1.72E-05	14306	ebi-a-GCST90016915	rs9371467	A	T	18.1938	0.00127032214018445
6	162477963	-0.118485	0.0278137	2.25E-05	14306	ebi-a-GCST90016915	rs73030490	A	G	18.1472	0.00126707137961871
6	31245736	-0.0506251	0.0124521	4.25E-05	14306	ebi-a-GCST90016915	rs6906846	G	A	16.529	0.00115421716192241
6	138320568	-0.0493863	0.0121372	4.15E-05	14306	ebi-a-GCST90016915	rs9321642	G	C	16.5568	0.00115615499526904
6	101848893	0.0836447	0.0199322	2.51E-05	14306	ebi-a-GCST90016915	rs7771786	G	T	17.6103	0.00122963023009402
7	127765737	-0.0488852	0.0117652	2.62E-05	14306	ebi-a-GCST90016915	rs322770	G	C	17.2646	0.00120552104295973
7	31110478	0.0524274	0.0124287	2.73E-05	14306	ebi-a-GCST90016915	rs758996	G	T	17.7937	0.00124241823861884
8	57867671	-0.0779693	0.0170738	7.31E-06	14306	ebi-a-GCST90016915	rs55744759	A	G	20.8539	0.00145578315585295
8	23420626	-0.0529873	0.0127316	4.59E-05	14306	ebi-a-GCST90016915	rs2978475	A	G	17.3212	0.00120946839651181
8	3577522	0.0502389	0.0115566	1.43E-05	14306	ebi-a-GCST90016915	rs4875783	C	T	18.8982	0.00131943857079861
8	141170337	-0.0494477	0.0117707	2.23E-05	14306	ebi-a-GCST90016915	rs4557681	T	C	17.6477	0.00123223807447707
8	72527345	0.092973	0.0223195	3.41E-05	14306	ebi-a-GCST90016915	rs79322505	G	A	17.3518	0.0012116041530867
9	15269705	0.206594	0.0456908	4.63E-06	14306	ebi-a-GCST90016915	rs112381107	C	T	20.4446	0.0014272501371036
9	81834426	-0.0735881	0.0154246	1.60E-06	14306	ebi-a-GCST90016915	rs17791387	A	G	22.7608	0.00158869068461357
10	11855599	0.0544219	0.0117397	3.94E-06	14306	ebi-a-GCST90016915	rs11599763	C	T	21.4899	0.00150011281385012
10	132404182	-0.0581842	0.0138813	2.59E-05	14306	ebi-a-GCST90016915	rs10764971	G	T	17.5691	0.00122675899550311
11	85384471	-0.0810867	0.0202687	4.01E-05	14306	ebi-a-GCST90016915	rs78320625	G	A	16.0047	0.00111764608869749
11	34534902	-0.0531607	0.0127068	2.24E-05	14306	ebi-a-GCST90016915	rs11032734	C	T	17.5029	0.00122213842586008
11	10658735	0.055176	0.0121602	9.65E-06	14306	ebi-a-GCST90016915	rs1035691	G	A	20.5882	0.00143726497899041
11	122993316	-0.0549809	0.013405	2.63E-05	14306	ebi-a-GCST90016915	rs11218996	C	T	16.8225	0.00117468680741187
12	19342296	0.0841647	0.0203698	3.48E-05	14306	ebi-a-GCST90016915	rs4764471	G	A	17.0721	0.00119209508931943
12	125518754	0.0547092	0.013355	2.77E-05	14306	ebi-a-GCST90016915	rs11058005	G	A	16.7816	0.00117183434590452
13	110847190	0.0495461	0.0119349	2.44E-05	14306	ebi-a-GCST90016915	rs2241966	C	T	17.2338	0.00120337489107534
13	58646622	-0.0935437	0.0221097	2.15E-05	14306	ebi-a-GCST90016915	rs9591852	G	C	17.9004	0.0012498639395922
14	77836173	0.112736	0.0260622	1.85E-05	14306	ebi-a-GCST90016915	rs75756239	T	C	18.7113	0.00130640507769662
15	38280042	0.190099	0.0457417	2.90E-05	14306	ebi-a-GCST90016915	rs77908706	T	C	17.2717	0.0012060171340193
15	96161065	-0.0585411	0.0129358	4.85E-06	14306	ebi-a-GCST90016915	rs62020470	A	G	20.4802	0.00142973747235692
16	24655265	-0.0474444	0.0115675	4.25E-05	14306	ebi-a-GCST90016915	rs7191307	A	C	16.8225	0.00117468909997489
16	71541641	-0.0538457	0.0117718	5.02E-06	14306	ebi-a-GCST90016915	rs9928243	C	A	20.9226	0.00146057552758394
17	2856662	-0.0936514	0.02012	3.59E-06	14306	ebi-a-GCST90016915	rs4506934	C	T	21.6657	0.00151236905729275
18	18549437	0.158199	0.0369582	3.79E-05	14306	ebi-a-GCST90016915	rs7234943	A	C	18.3225	0.00127929998572749
18	76485052	-0.1163	0.0275044	3.20E-05	14306	ebi-a-GCST90016915	rs78619075	C	G	17.8795	0.00124840374721459
18	1718380	0.0750412	0.0170799	2.63E-05	14306	ebi-a-GCST90016915	rs58601575	G	T	19.3032	0.00134767666476445
18	69312914	-0.0710762	0.015953	5.69E-06	14306	ebi-a-GCST90016915	rs17084793	G	A	19.8501	0.00138581067449375
20	33694801	0.0825716	0.0165958	3.40E-07	14306	ebi-a-GCST90016915	rs6058181	C	T	24.7551	0.00172765314395445
21	39186798	0.0497169	0.0118613	2.82E-05	14306	ebi-a-GCST90016915	rs59401006	A	G	17.5689	0.00122674107325326
21	45064961	0.0561722	0.0124124	5.45E-06	14306	ebi-a-GCST90016915	rs2838334	G	A	20.4801	0.00142972487841265
1	64139196	-0.0475363	0.0106939	9.53E-06	14306	ebi-a-GCST90016916	rs1884466	C	T	19.7596	0.0013794993150491
1	233002166	-0.0460187	0.010689	1.77E-05	14306	ebi-a-GCST90016916	rs1005865	C	T	18.5351	0.00129412027985588
1	19036753	0.0466919	0.0107624	2.03E-05	14306	ebi-a-GCST90016916	rs2236823	T	C	18.822	0.00131412368129659
1	97457427	-0.0497374	0.0111376	8.03E-06	14306	ebi-a-GCST90016916	rs290833	T	G	19.9427	0.00139226001762235
1	203982534	0.0850455	0.020701	2.99E-05	14306	ebi-a-GCST90016916	rs2810615	A	G	16.878	0.00117855643374461
1	230773325	0.0444683	0.0107592	3.71E-05	14306	ebi-a-GCST90016916	rs4846863	G	A	17.0821	0.00119279348505715
1	931500	-0.0670063	0.0155171	1.37E-05	14306	ebi-a-GCST90016916	rs74718486	T	C	18.6471	0.00130192769979549
2	102529116	0.204328	0.0501727	2.55E-05	14306	ebi-a-GCST90016916	rs72986697	A	C	16.5852	0.00115813732075411
2	237919524	-0.0479939	0.0113917	3.03E-05	14306	ebi-a-GCST90016916	rs2060519	A	G	17.7499	0.00123936412727272
3	190578566	0.047871	0.011118	1.57E-05	14306	ebi-a-GCST90016916	rs13075089	G	A	18.5392	0.00129440934488446
3	39292386	0.043782	0.0105699	4.02E-05	14306	ebi-a-GCST90016916	rs13064555	A	C	17.1573	0.00119804000593988
3	149397893	0.0493772	0.0117615	3.22E-05	14306	ebi-a-GCST90016916	rs66498012	A	G	17.6249	0.00123065181441212
3	195793712	-0.0524152	0.0106784	8.95E-07	14306	ebi-a-GCST90016916	rs2300774	A	G	24.0936	0.00168156521116057
3	3742739	0.045512	0.0110012	2.99E-05	14306	ebi-a-GCST90016916	rs60963000	T	C	17.1148	0.00119507426719707
4	190414839	0.0534803	0.0123594	1.60E-05	14306	ebi-a-GCST90016916	rs11930976	A	G	18.7238	0.00130727596953249
4	178229925	-0.0494771	0.0117748	4.61E-05	14306	ebi-a-GCST90016916	rs10009807	A	G	17.6564	0.00123284405484893
4	43148953	0.0463413	0.0105113	1.12E-05	14306	ebi-a-GCST90016916	rs7688320	G	A	19.4367	0.00135698900371874
5	65604718	-0.0470292	0.0111604	3.35E-05	14306	ebi-a-GCST90016916	rs2801640	A	G	17.7572	0.00123987913930169
5	3002546	-0.0492438	0.010887	6.15E-06	14306	ebi-a-GCST90016916	rs1074800	G	A	20.4591	0.00142826383581427
5	1188894	0.0662497	0.0164101	4.25E-05	14306	ebi-a-GCST90016916	rs4975598	A	G	16.2984	0.00113813376770918
5	157174193	0.0829282	0.0194684	1.84E-05	14306	ebi-a-GCST90016916	rs75889605	T	C	18.1445	0.00126688124432078
6	167215444	-0.0473476	0.0116939	4.14E-05	14306	ebi-a-GCST90016916	rs9457221	T	A	16.3937	0.00114478051962552
6	150801064	0.0847893	0.0196392	1.69E-05	14306	ebi-a-GCST90016916	rs6911714	T	G	18.6395	0.00130140194869274
6	169025669	-0.0762534	0.0186625	4.24E-05	14306	ebi-a-GCST90016916	rs9295078	C	G	16.6947	0.00116577489307198
7	2367378	-0.0449149	0.0106699	3.21E-05	14306	ebi-a-GCST90016916	rs34355737	T	C	17.7199	0.00123727147778326
7	46796544	-0.0561549	0.0133176	2.44E-05	14306	ebi-a-GCST90016916	rs11767621	G	A	17.7797	0.00124144188959517
8	121684852	0.0509267	0.0125904	4.36E-05	14306	ebi-a-GCST90016916	rs34887026	A	T	16.3611	0.00114250483326504
8	70542444	-0.0504122	0.0117913	2.26E-05	14306	ebi-a-GCST90016916	rs10957500	T	C	18.2788	0.00127625012976252
8	120599245	-0.0773574	0.0188906	4.88E-05	14306	ebi-a-GCST90016916	rs921044	T	C	16.7692	0.00117097029923492
8	38803551	0.0681159	0.0127883	1.12E-07	14306	ebi-a-GCST90016916	rs62504403	C	T	28.3708	0.00197949008951481
8	1897727	0.0483312	0.0111377	1.50E-05	14306	ebi-a-GCST90016916	rs2280822	A	G	18.8306	0.00131472605435222
8	2954952	0.0839071	0.0199131	9.28E-06	14306	ebi-a-GCST90016916	rs7826267	G	T	17.755	0.00123971950510714
8	20863410	-0.175285	0.0405207	2.48E-05	14306	ebi-a-GCST90016916	rs116926066	A	G	18.7127	0.00130650280980571
9	37174829	0.102312	0.0230364	1.63E-05	14306	ebi-a-GCST90016916	rs62535711	T	C	19.7253	0.00137710781500565
9	122001714	0.0490972	0.0112586	1.52E-05	14306	ebi-a-GCST90016916	rs12378647	A	G	19.0171	0.00132773119832786
10	99486644	-0.0437455	0.0107368	4.75E-05	14306	ebi-a-GCST90016916	rs4593946	G	A	16.6003	0.00115919318207557
10	13028721	0.0693059	0.017199	2.18E-05	14306	ebi-a-GCST90016916	rs61851358	T	C	16.2381	0.0011339235749457
10	133897233	-0.0552212	0.0116074	2.33E-06	14306	ebi-a-GCST90016916	rs10781552	C	T	22.633	0.0015797837522899
11	79012905	-0.0507053	0.012419	3.00E-05	14306	ebi-a-GCST90016916	rs517028	G	T	16.6699	0.00116404595075856
11	120830051	0.0552855	0.0134556	4.62E-05	14306	ebi-a-GCST90016916	rs7106292	T	C	16.8817	0.00117881754112018
12	23857665	0.0656068	0.0154945	3.01E-05	14306	ebi-a-GCST90016916	rs10734728	T	C	17.9284	0.00125181767323991
12	68101300	0.0546733	0.0133884	3.36E-05	14306	ebi-a-GCST90016916	rs10400445	G	A	16.6761	0.00116447373437344
12	12763799	-0.178855	0.0408764	1.30E-05	14306	ebi-a-GCST90016916	rs7133523	A	C	19.1451	0.00133665245380426
12	64783596	0.0718319	0.0166981	1.45E-05	14306	ebi-a-GCST90016916	rs11175375	T	G	18.5055	0.001292056767772
12	117967072	-0.0444994	0.0106248	2.95E-05	14306	ebi-a-GCST90016916	rs2650167	A	G	17.5415	0.00122483339082293
13	40385457	0.10305	0.0224648	2.79E-06	14306	ebi-a-GCST90016916	rs17530232	A	G	21.0422	0.0014689092635864
13	19524631	0.201719	0.0458833	1.44E-05	14306	ebi-a-GCST90016916	rs9510752	G	C	19.3279	0.00134939901368094
13	53213028	0.0805136	0.0197882	3.73E-05	14306	ebi-a-GCST90016916	rs9536208	C	T	16.5549	0.00115602190448373
13	102607946	-0.0621253	0.0151926	3.63E-05	14306	ebi-a-GCST90016916	rs2224725	A	G	16.7214	0.0011676371242751
14	20859084	0.0512867	0.0129062	4.50E-05	14306	ebi-a-GCST90016916	rs872073	C	T	15.7911	0.00110274741061959
14	48997206	0.0608929	0.0133764	4.23E-06	14306	ebi-a-GCST90016916	rs4078432	T	C	20.7231	0.00144666703422806
14	35885559	0.0459739	0.0108366	2.05E-05	14306	ebi-a-GCST90016916	rs10138027	C	T	17.9985	0.00125670395961974
14	56156504	0.0538798	0.0116888	4.08E-06	14306	ebi-a-GCST90016916	rs8003149	C	T	21.2477	0.00148323496268503
14	80357610	0.0724145	0.0164471	5.40E-06	14306	ebi-a-GCST90016916	rs56970041	T	G	19.3853	0.00135340174555153
14	96044301	0.0506966	0.0120611	2.30E-05	14306	ebi-a-GCST90016916	rs2273750	C	T	17.6679	0.0012336450885902
14	104322394	-0.0455778	0.0111499	4.18E-05	14306	ebi-a-GCST90016916	rs6576006	C	A	16.7096	0.00116681024923144
16	3584179	0.0922711	0.0222088	4.85E-05	14306	ebi-a-GCST90016916	rs17794023	T	C	17.2616	0.00120531325272865
16	86157974	0.0453069	0.0109694	2.71E-05	14306	ebi-a-GCST90016916	rs9935011	G	A	17.0594	0.00119120855525497
17	70327224	-0.0806041	0.0167641	1.85E-06	14306	ebi-a-GCST90016916	rs35161940	T	C	23.1182	0.00161359647750144
17	13116624	-0.0581065	0.0141615	4.51E-05	14306	ebi-a-GCST90016916	rs57585914	T	C	16.8357	0.00117560806955952
18	5830507	-0.0945759	0.0194091	9.12E-07	14306	ebi-a-GCST90016916	rs7234058	T	C	23.7438	0.00165719022662788
18	11383207	0.0453823	0.0109741	3.11E-05	14306	ebi-a-GCST90016916	rs16976222	C	T	17.1015	0.00119414964583752
18	76456503	0.0470299	0.0108928	2.05E-05	14306	ebi-a-GCST90016916	rs878627	T	C	18.641	0.00130150531167269
20	4100321	0.0760458	0.0184711	3.57E-05	14306	ebi-a-GCST90016916	rs6037767	C	T	16.9498	0.00118356775351287
21	23643431	0.0438907	0.0106859	4.21E-05	14306	ebi-a-GCST90016916	rs8128021	G	A	16.8703	0.00117802197469144
22	49388828	-0.0453275	0.0109232	3.46E-05	14306	ebi-a-GCST90016916	rs9616759	A	G	17.2196	0.00120238557381506
1	186502694	-0.0788843	0.0172415	8.89E-06	14306	ebi-a-GCST90016917	rs12404135	A	G	20.933	0.00146129689117444
1	112650911	0.0477985	0.0113084	3.51E-05	14306	ebi-a-GCST90016917	rs1837508	A	G	17.866	0.0012474599383459
1	195385485	-0.159357	0.0370168	1.80E-05	14306	ebi-a-GCST90016917	rs115946732	A	G	18.5329	0.00129397151363969
1	39723075	0.055364	0.0127276	1.16E-05	14306	ebi-a-GCST90016917	rs2265408	T	C	18.9218	0.00132108348678171
1	165380623	0.0484727	0.0117077	3.64E-05	14306	ebi-a-GCST90016917	rs10489744	A	G	17.1416	0.00119694339555775
1	230234761	-0.0895694	0.0215008	3.56E-05	14306	ebi-a-GCST90016917	rs56041113	A	G	17.3544	0.00121178618946614
1	79408719	0.087094	0.0207624	1.90E-05	14306	ebi-a-GCST90016917	rs1906832	C	T	17.5963	0.00122865496212581
2	222545005	0.113444	0.0271834	1.48E-05	14306	ebi-a-GCST90016917	rs76237886	A	G	17.4163	0.00121610071057185
2	47353410	0.0550682	0.0132487	1.82E-05	14306	ebi-a-GCST90016917	rs4600714	C	T	17.2765	0.00120635047830122
2	9644304	0.0482698	0.0115322	3.22E-05	14306	ebi-a-GCST90016917	rs6747020	A	G	17.5197	0.00122331292047798
2	194824666	-0.086147	0.0205473	3.97E-05	14306	ebi-a-GCST90016917	rs71420614	C	T	17.5781	0.00122738247515878
2	32985073	0.0555267	0.013089	3.03E-05	14306	ebi-a-GCST90016917	rs2218898	C	T	17.9966	0.00125657155811017
2	182085063	-0.0978188	0.0238371	4.08E-05	14306	ebi-a-GCST90016917	rs72890522	G	A	16.8398	0.00117589714809692
2	167986992	0.074251	0.0146392	1.99E-07	14306	ebi-a-GCST90016917	rs6706173	A	C	25.7259	0.00179527938418291
3	66318042	-0.0711214	0.0168373	1.94E-05	14306	ebi-a-GCST90016917	rs922773	C	T	17.8425	0.00124582430861012
3	36438212	0.0644768	0.0159066	3.12E-05	14306	ebi-a-GCST90016917	rs75736780	T	C	16.4306	0.00114735061959519
3	18615903	0.0729012	0.0163003	8.79E-06	14306	ebi-a-GCST90016917	rs75101789	C	T	20.0022	0.00139641266703164
3	124061442	-0.0484741	0.0118223	4.19E-05	14306	ebi-a-GCST90016917	rs13093450	C	A	16.8119	0.00117394545391554
4	134311613	0.0523056	0.0132655	2.36E-05	14306	ebi-a-GCST90016917	rs2114008	C	T	15.5471	0.0010857250213059
4	57080558	-0.115359	0.0264325	1.74E-05	14306	ebi-a-GCST90016917	rs149101188	G	A	19.047	0.00132981450774626
4	108786129	0.0454375	0.0111978	4.83E-05	14306	ebi-a-GCST90016917	rs7677196	G	A	16.4651	0.00114975768562894
4	95841123	-0.0522945	0.0127898	3.65E-05	14306	ebi-a-GCST90016917	rs1295450	A	G	16.718	0.00116740011086776
4	161611883	0.0681403	0.0169173	4.58E-05	14306	ebi-a-GCST90016917	rs56122566	C	T	16.2236	0.00113291201562474
4	190686526	-0.0509481	0.0124693	2.25E-05	14306	ebi-a-GCST90016917	rs6835543	T	C	16.6944	0.00116575626836741
5	76743355	0.0466437	0.0112636	3.58E-05	14306	ebi-a-GCST90016917	rs163015	T	C	17.1487	0.00119743981386458
5	51525328	-0.046728	0.011248	3.01E-05	14306	ebi-a-GCST90016917	rs12518608	G	A	17.2585	0.00120509861234034
5	7260266	-0.0800199	0.0198522	4.39E-05	14306	ebi-a-GCST90016917	rs11749517	C	T	16.2472	0.00113456193770046
5	85303736	0.0587415	0.0136618	1.02E-05	14306	ebi-a-GCST90016917	rs13157426	C	T	18.4873	0.00129079053258584
5	157988244	-0.0513115	0.0119695	1.56E-05	14306	ebi-a-GCST90016917	rs2914220	T	C	18.3771	0.00128310529869672
6	137673055	-0.0486306	0.0117675	2.08E-05	14306	ebi-a-GCST90016917	rs9494736	A	G	17.0785	0.00119254593203827
6	137612554	-0.0549673	0.0120924	4.55E-06	14306	ebi-a-GCST90016917	rs9494710	C	T	20.6625	0.00144244545907436
6	21304662	0.0776376	0.0174222	1.09E-05	14306	ebi-a-GCST90016917	rs6919589	T	A	19.8581	0.00138636696959684
7	111750634	0.0493378	0.011337	1.27E-05	14306	ebi-a-GCST90016917	rs454	C	T	18.9393	0.00132230340582707
8	70506969	0.0460526	0.0111907	3.75E-05	14306	ebi-a-GCST90016917	rs6472467	A	G	16.9353	0.00118255791213227
8	115123937	0.0541424	0.0116333	3.29E-06	14306	ebi-a-GCST90016917	rs6469506	T	A	21.6605	0.00151200941270679
9	31395925	-0.100078	0.0227568	1.39E-05	14306	ebi-a-GCST90016917	rs76541037	T	A	19.3399	0.00135023869903198
10	82938296	0.0989126	0.0232753	1.91E-05	14306	ebi-a-GCST90016917	rs17705712	A	T	18.0598	0.00126097703868342
12	103988732	-0.0755672	0.0189062	2.77E-05	14306	ebi-a-GCST90016917	rs11835948	C	T	15.9756	0.00111561895953794
12	43572952	-0.0579153	0.0118796	9.95E-07	14306	ebi-a-GCST90016917	rs11181912	G	A	23.7675	0.00165883985324034
13	35425207	-0.0485783	0.0116759	3.89E-05	14306	ebi-a-GCST90016917	rs9599734	A	G	17.3103	0.00120870727965918
13	37681847	-0.0865659	0.0203778	2.10E-05	14306	ebi-a-GCST90016917	rs9594191	C	T	18.0459	0.00126001015194988
13	21688974	-0.0895316	0.0214779	3.95E-05	14306	ebi-a-GCST90016917	rs78732010	C	G	17.3768	0.00121334495619672
15	92722052	-0.0952553	0.0222821	3.09E-05	14306	ebi-a-GCST90016917	rs74587549	A	G	18.2754	0.00127600989118126
15	25967743	0.137554	0.0324273	1.64E-05	14306	ebi-a-GCST90016917	rs4906626	A	T	17.9939	0.001256381072929
15	26961440	0.108622	0.0247791	1.29E-05	14306	ebi-a-GCST90016917	rs115840741	T	C	19.2161	0.00134160290457083
16	3750623	0.0598686	0.0142246	3.26E-05	14306	ebi-a-GCST90016917	rs112767262	T	C	17.7141	0.00123686722325246
17	64186121	-0.0619731	0.0144025	1.73E-05	14306	ebi-a-GCST90016917	rs112049130	C	G	18.5153	0.00129274057220728
18	75633634	-0.0740614	0.0162596	6.77E-06	14306	ebi-a-GCST90016917	rs9973122	A	T	20.7474	0.00144836208347768
18	48185248	-0.15921	0.0351373	7.92E-06	14306	ebi-a-GCST90016917	rs79795896	A	G	20.5307	0.00143325514249044
19	45358353	-0.046664	0.0113663	3.97E-05	14306	ebi-a-GCST90016917	rs10410835	C	T	16.8549	0.00117694658731808
20	14005439	0.0600081	0.0144032	2.88E-05	14306	ebi-a-GCST90016917	rs4814274	T	A	17.3581	0.00121204171203262
22	48622651	-0.0516529	0.0122404	3.02E-05	14306	ebi-a-GCST90016917	rs1883133	T	C	17.8073	0.00124336996586377
1	168361867	0.0879665	0.0211263	2.80E-05	14306	ebi-a-GCST90016918	rs2255438	A	G	17.3376	0.00121060972683702
1	99592905	0.123632	0.0292345	4.37E-05	14306	ebi-a-GCST90016918	rs303392	T	C	17.8842	0.00124873501505731
1	11943792	0.220207	0.0486196	5.18E-06	14306	ebi-a-GCST90016918	rs72640280	A	G	20.5135	0.00143205466695188
2	36051741	0.0995868	0.0238427	2.79E-05	14306	ebi-a-GCST90016918	rs4109145	A	C	17.4459	0.00121816416761922
2	150751125	0.103806	0.0246555	3.18E-05	14306	ebi-a-GCST90016918	rs62188946	A	C	17.7263	0.0012377185954841
2	169332083	0.0917796	0.0217564	2.36E-05	14306	ebi-a-GCST90016918	rs10179586	C	T	17.7958	0.0012425697399326
2	45351481	-0.201446	0.0452919	1.71E-05	14306	ebi-a-GCST90016918	rs28437246	G	A	19.7823	0.00138107895047006
2	60484909	-0.150918	0.0368343	2.43E-05	14306	ebi-a-GCST90016918	rs6545794	A	G	16.7872	0.00117222330252883
2	64217490	-0.107836	0.0262443	3.34E-05	14306	ebi-a-GCST90016918	rs36123537	A	G	16.8833	0.00117892926130615
2	206810894	-0.110114	0.0258781	2.31E-05	14306	ebi-a-GCST90016918	rs35206511	C	T	18.1059	0.00126419312401025
3	6223568	-0.131217	0.0288713	8.66E-06	14306	ebi-a-GCST90016918	rs73113483	T	A	20.6561	0.00144199357879937
3	190297758	-0.0923094	0.0215943	1.85E-05	14306	ebi-a-GCST90016918	rs1024938	A	C	18.2732	0.00127585594822695
4	164705167	-0.0866326	0.0205875	2.67E-05	14306	ebi-a-GCST90016918	rs57032938	T	C	17.7074	0.0012364047799199
5	132566232	-0.130424	0.0305823	2.81E-05	14306	ebi-a-GCST90016918	rs11948027	G	T	18.1876	0.0012698879006902
5	94720245	-0.109438	0.023693	4.24E-06	14306	ebi-a-GCST90016918	rs2731834	G	C	21.3352	0.00148933156614138
5	95933162	0.0892718	0.0205115	1.66E-05	14306	ebi-a-GCST90016918	rs174415	T	A	18.9423	0.00132251771066567
6	32736695	-0.0987514	0.0238066	4.27E-05	14306	ebi-a-GCST90016918	rs9276606	T	A	17.2065	0.0012014678851579
6	41970342	0.0950958	0.0231559	4.48E-05	14306	ebi-a-GCST90016918	rs6935646	A	G	16.8655	0.00117768752834561
7	146795379	0.109431	0.0234879	1.91E-06	14306	ebi-a-GCST90016918	rs11770843	C	T	21.7066	0.00151522212859249
8	26474477	-0.122874	0.0294668	2.87E-05	14306	ebi-a-GCST90016918	rs11775862	A	G	17.3882	0.00121414044264474
8	107692562	-0.105194	0.0252362	2.74E-05	14306	ebi-a-GCST90016918	rs3102432	C	T	17.3754	0.00121324717795754
8	6220034	0.199116	0.0458912	2.08E-05	14306	ebi-a-GCST90016918	rs73194460	C	T	18.8258	0.00131439161587611
9	111086170	-0.21635	0.0439866	1.08E-06	14306	ebi-a-GCST90016918	rs62570196	C	T	24.1921	0.00168842438833992
9	90264023	0.0887858	0.0212342	3.50E-05	14306	ebi-a-GCST90016918	rs3118870	C	T	17.483	0.00122075138701616
9	12878125	0.103627	0.0260666	4.79E-05	14306	ebi-a-GCST90016918	rs1326784	C	T	15.8044	0.00110367191451548
9	78289132	-0.117469	0.0280185	2.75E-05	14306	ebi-a-GCST90016918	rs2376974	A	G	17.5775	0.00122734292616692
9	1198680	0.106032	0.0259458	4.42E-05	14306	ebi-a-GCST90016918	rs10809639	A	T	16.7009	0.00116620661454751
10	95286954	0.1198	0.0290632	3.28E-05	14306	ebi-a-GCST90016918	rs7077363	G	A	16.9913	0.00118646161961152
10	53930085	-0.156028	0.0337304	1.47E-05	14306	ebi-a-GCST90016918	rs60995569	T	G	21.3975	0.00149367262016873
10	33953263	0.152491	0.0381827	4.42E-05	14306	ebi-a-GCST90016918	rs12415658	A	C	15.9498	0.00111381652982997
11	116239770	-0.218542	0.0505097	1.45E-05	14306	ebi-a-GCST90016918	rs73005818	A	G	18.7206	0.00130705760277895
12	48807226	-0.10656	0.0261892	4.85E-05	14306	ebi-a-GCST90016918	rs61942812	T	C	16.5556	0.00115606989665645
12	1056687	-0.131081	0.0320066	4.22E-05	14306	ebi-a-GCST90016918	rs11064609	T	C	16.7726	0.00117120780684803
12	78204562	-0.160035	0.0361368	1.22E-05	14306	ebi-a-GCST90016918	rs11613572	G	T	19.6124	0.00136923503815341
12	102092989	0.0936053	0.0217205	1.79E-05	14306	ebi-a-GCST90016918	rs2559851	A	C	18.5721	0.0012967021319659
13	20687179	0.122368	0.0270329	4.38E-06	14306	ebi-a-GCST90016918	rs2031282	A	G	20.4904	0.00143044534060446
13	53597205	0.127311	0.0302264	2.92E-05	14306	ebi-a-GCST90016918	rs12873035	C	A	17.7402	0.00123869166854926
14	105561112	-0.201639	0.0459965	2.06E-05	14306	ebi-a-GCST90016918	rs34753498	A	G	19.2176	0.00134171077379646
15	25162535	0.152377	0.0324332	4.06E-06	14306	ebi-a-GCST90016918	rs17114848	G	A	22.0729	0.00154074966157597
15	101242690	-0.105025	0.0233484	8.15E-06	14306	ebi-a-GCST90016918	rs1002941	A	G	20.2335	0.0014125366940099
15	87479471	-0.0949645	0.0226203	3.08E-05	14306	ebi-a-GCST90016918	rs1368626	G	A	17.6249	0.0012306471698247
16	59481357	0.0917165	0.0218425	2.24E-05	14306	ebi-a-GCST90016918	rs1593113	A	G	17.6315	0.00123111255796617
16	6874409	-0.151728	0.0373401	4.85E-05	14306	ebi-a-GCST90016918	rs72766762	G	A	16.5113	0.00115298057291447
17	70693852	-0.0965673	0.0229832	2.87E-05	14306	ebi-a-GCST90016918	rs2714001	T	A	17.6538	0.00123266768959008
18	7383326	-0.12616	0.028209	1.16E-05	14306	ebi-a-GCST90016918	rs4622594	C	T	20.0017	0.00139637997956956
19	17352985	-0.156925	0.0363816	1.76E-05	14306	ebi-a-GCST90016918	rs10419742	C	G	18.6046	0.00129896868762399
20	15190878	0.158362	0.0387553	4.60E-05	14306	ebi-a-GCST90016918	rs6079704	G	T	16.6971	0.001165938363308
20	61394262	0.230292	0.0480168	1.86E-06	14306	ebi-a-GCST90016918	rs77599476	A	G	23.0023	0.00160552083034066
21	21023966	-0.13741	0.0289246	1.72E-06	14306	ebi-a-GCST90016918	rs2825714	A	G	22.5685	0.00157528731604658
22	33240290	-0.0951354	0.0222762	2.34E-05	14306	ebi-a-GCST90016918	rs135029	G	A	18.239	0.00127347716606812
1	230523039	-0.0896103	0.0186432	1.27E-06	14306	ebi-a-GCST90016919	rs16851659	G	C	23.1033	0.00161256248361132
1	11945695	-0.233027	0.0536874	1.87E-05	14306	ebi-a-GCST90016919	rs12139365	T	C	18.8394	0.00131534179608325
1	70013887	-0.162238	0.0379949	2.56E-05	14306	ebi-a-GCST90016919	rs7555398	A	G	18.2328	0.00127304520678511
2	33838787	0.118478	0.0276121	1.46E-05	14306	ebi-a-GCST90016919	rs7593383	A	G	18.411	0.00128546549145441
2	125143642	-0.139614	0.0325091	1.43E-05	14306	ebi-a-GCST90016919	rs76348635	G	A	18.4437	0.00128774811662403
2	229370237	0.0844207	0.0203373	3.30E-05	14306	ebi-a-GCST90016919	rs11674511	G	A	17.231	0.00120318097659397
2	12296582	0.101792	0.0237159	2.81E-05	14306	ebi-a-GCST90016919	rs731395	A	G	18.4225	0.00128626838000386
3	14306949	-0.159735	0.0292553	5.36E-08	14306	ebi-a-GCST90016919	rs9864379	T	C	29.812	0.00207983726990884
4	21639516	0.0859263	0.0197443	1.39E-05	14306	ebi-a-GCST90016919	rs1604804	C	T	18.9395	0.00132232004866628
4	117347793	0.119673	0.0278193	2.48E-05	14306	ebi-a-GCST90016919	rs60391662	A	C	18.5055	0.00129205488994379
5	141310649	-0.0863701	0.0197386	1.74E-05	14306	ebi-a-GCST90016919	rs351259	C	T	19.1467	0.00133676698829362
5	157467075	-0.0781525	0.0190995	4.87E-05	14306	ebi-a-GCST90016919	rs3117731	G	A	16.7433	0.00116916604242647
6	48288456	0.149329	0.0355899	2.99E-05	14306	ebi-a-GCST90016919	rs584122	T	C	17.6049	0.00122925812730822
6	93177233	-0.162962	0.0385478	3.27E-05	14306	ebi-a-GCST90016919	rs12202177	A	C	17.872	0.00124788254373659
6	19838447	-0.197692	0.0451248	1.31E-05	14306	ebi-a-GCST90016919	rs147448400	A	C	19.1932	0.00134000913755005
6	99097861	0.119856	0.0291505	3.96E-05	14306	ebi-a-GCST90016919	rs34445385	A	C	16.9055	0.00118047573471756
7	20010624	0.166216	0.0355728	2.87E-06	14306	ebi-a-GCST90016919	rs73074665	A	T	21.8328	0.00152401651728968
7	145207625	0.131936	0.0320546	2.97E-05	14306	ebi-a-GCST90016919	rs73156733	G	A	16.9413	0.00118297165552437
8	117078070	-0.0812289	0.0190302	1.91E-05	14306	ebi-a-GCST90016919	rs4410937	T	A	18.2194	0.00127210838777864
9	122046549	-0.123968	0.0278958	7.11E-06	14306	ebi-a-GCST90016919	rs1221147	A	T	19.7488	0.00137874785807234
9	115975389	0.0896187	0.0185106	1.48E-06	14306	ebi-a-GCST90016919	rs4129395	G	A	23.4399	0.00163601654353926
9	26184578	-0.0814624	0.0184409	9.96E-06	14306	ebi-a-GCST90016919	rs10738747	A	G	19.5142	0.00136238732358232
9	24648997	-0.205352	0.0454982	8.06E-06	14306	ebi-a-GCST90016919	rs113884518	T	C	20.3709	0.00142211228010079
10	85423938	-0.0859821	0.0195458	1.30E-05	14306	ebi-a-GCST90016919	rs1029134	G	T	19.3513	0.00135102863023705
10	100021672	-0.14072	0.0344117	4.51E-05	14306	ebi-a-GCST90016919	rs79859523	T	C	16.7224	0.00116770857554737
10	1965937	0.083252	0.0194232	1.86E-05	14306	ebi-a-GCST90016919	rs1029182	A	G	18.3716	0.0012827229008827
11	2937631	0.083758	0.0185796	8.20E-06	14306	ebi-a-GCST90016919	rs367480	A	G	20.3226	0.00141874970196653
11	132693590	-0.125863	0.0299408	3.18E-05	14306	ebi-a-GCST90016919	rs55708052	A	G	17.6713	0.00123388775630711
12	53311785	0.103518	0.0245785	3.24E-05	14306	ebi-a-GCST90016919	rs113082768	A	G	17.7387	0.00123858338793251
13	100566758	0.116087	0.0267421	1.34E-05	14306	ebi-a-GCST90016919	rs61972390	T	C	18.8441	0.00131566976119555
13	63928765	-0.0805318	0.018573	1.44E-05	14306	ebi-a-GCST90016919	rs9564034	A	C	18.8006	0.00131263128438984
14	107061448	-0.0861928	0.0193381	8.67E-06	14306	ebi-a-GCST90016919	rs10148250	A	G	19.8662	0.00138692865109169
14	77690141	-0.102368	0.0256039	4.75E-05	14306	ebi-a-GCST90016919	rs61991635	A	G	15.9851	0.00111628123731133
15	62055753	0.0824518	0.0188379	1.23E-05	14306	ebi-a-GCST90016919	rs8028558	A	G	19.1573	0.00133750848289209
15	100747683	0.226722	0.0487841	3.29E-06	14306	ebi-a-GCST90016919	rs79790072	T	C	21.5989	0.00150771045931631
16	80493705	0.0989487	0.0196972	6.03E-07	14306	ebi-a-GCST90016919	rs11150282	T	C	25.2355	0.00176111686931631
16	57029355	0.102689	0.0243274	3.11E-05	14306	ebi-a-GCST90016919	rs289734	G	A	17.8179	0.00124410865069444
16	86471587	-0.124192	0.0294753	2.16E-05	14306	ebi-a-GCST90016919	rs6540292	C	G	17.753	0.00123958010095608
17	53906328	0.214848	0.0470878	6.69E-06	14306	ebi-a-GCST90016919	rs28678345	T	C	20.8183	0.00145330479832024
18	1008278	-0.103539	0.0234287	6.85E-06	14306	ebi-a-GCST90016919	rs789069	A	C	19.5304	0.00136351988227436
19	36626730	-0.0928285	0.0223835	3.11E-05	14306	ebi-a-GCST90016919	rs12610853	A	C	17.1991	0.00120095653545686
22	44057420	0.158221	0.0384881	2.98E-05	14306	ebi-a-GCST90016919	rs77609406	C	G	16.8996	0.001180062492821
1	238011768	-0.131261	0.0307324	1.72E-05	14306	ebi-a-GCST90016920	rs4659820	A	G	18.2423	0.00127370087646737
1	222243525	0.138771	0.0339017	4.83E-05	14306	ebi-a-GCST90016920	rs11585904	C	G	16.7554	0.00117000725913669
1	7390099	0.100906	0.0248218	4.72E-05	14306	ebi-a-GCST90016920	rs4908620	G	A	16.526	0.00115400706535863
2	214061022	-0.113796	0.0268095	2.15E-05	14306	ebi-a-GCST90016920	rs16849921	T	C	18.0168	0.00125797609084282
2	125440268	0.121754	0.0235357	3.01E-07	14306	ebi-a-GCST90016920	rs10202904	G	T	26.7616	0.00186742412569209
2	170662634	-0.129215	0.0308702	2.63E-05	14306	ebi-a-GCST90016920	rs13393212	A	C	17.5205	0.00122337006089751
2	42105019	-0.192665	0.0478609	4.86E-05	14306	ebi-a-GCST90016920	rs12989464	A	G	16.2048	0.0011316045947319
3	15591607	-0.111421	0.0266135	3.48E-05	14306	ebi-a-GCST90016920	rs7635189	A	G	17.5279	0.00122388542696048
3	89448936	-0.10805	0.0265317	3.87E-05	14306	ebi-a-GCST90016920	rs28623022	A	T	16.5851	0.00115813349573669
3	69824230	0.120714	0.0293689	3.75E-05	14306	ebi-a-GCST90016920	rs56286049	G	C	16.8943	0.00117969511742671
3	194542557	0.131406	0.0303757	1.92E-05	14306	ebi-a-GCST90016920	rs35331203	A	C	18.7145	0.00130662952292005
3	15053083	-0.199566	0.0411825	1.63E-06	14306	ebi-a-GCST90016920	rs6776814	T	C	23.4827	0.00163899564227193
3	2086167	0.164498	0.0364959	7.44E-06	14306	ebi-a-GCST90016920	rs4257531	G	A	20.3158	0.00141827093310568
3	175006562	0.152715	0.0369498	2.96E-05	14306	ebi-a-GCST90016920	rs55965158	T	C	17.082	0.00119278831773629
4	95606958	0.137864	0.034168	5.00E-05	14306	ebi-a-GCST90016920	rs17399013	T	C	16.2803	0.00113687080553944
4	73862355	0.101028	0.0234813	1.85E-05	14306	ebi-a-GCST90016920	rs973541	A	G	18.5114	0.00129246877691882
4	104418307	0.216999	0.0449076	1.88E-06	14306	ebi-a-GCST90016920	rs894996	C	A	23.3494	0.00162970846552723
4	83298812	-0.175426	0.0428882	4.40E-05	14306	ebi-a-GCST90016920	rs28664235	A	G	16.7306	0.00116828044411987
5	73725819	0.099896	0.0236943	2.41E-05	14306	ebi-a-GCST90016920	rs296936	T	C	17.775	0.00124111374880709
5	178160975	0.178661	0.039298	6.18E-06	14306	ebi-a-GCST90016920	rs56131665	G	A	20.669	0.00144289267959662
5	72451840	0.106723	0.0247626	1.88E-05	14306	ebi-a-GCST90016920	rs745063	T	C	18.5748	0.00129688798429271
5	117695826	0.0979733	0.0236496	3.52E-05	14306	ebi-a-GCST90016920	rs56291031	G	A	17.162	0.00119836637914846
6	146840876	0.188235	0.0437212	2.62E-05	14306	ebi-a-GCST90016920	rs34928225	T	C	18.536	0.00129418596800533
6	37020979	-0.145147	0.0351099	2.19E-05	14306	ebi-a-GCST90016920	rs12055657	A	G	17.0906	0.00119338575912874
7	18890000	0.0959085	0.0235005	4.15E-05	14306	ebi-a-GCST90016920	rs756853	A	G	16.6556	0.00116304653698406
7	10773932	-0.15814	0.0351803	8.45E-06	14306	ebi-a-GCST90016920	rs73068003	G	T	20.2062	0.00141063231320786
8	101939479	0.0948997	0.023262	4.42E-05	14306	ebi-a-GCST90016920	rs1376672	A	G	16.6432	0.00116217907907486
9	38208720	-0.0951247	0.0233885	4.68E-05	14306	ebi-a-GCST90016920	rs1545269	A	G	16.5418	0.00115510752392099
9	20775272	0.0980725	0.0236541	3.61E-05	14306	ebi-a-GCST90016920	rs10448161	T	C	17.1902	0.00120033514438364
9	103377659	-0.113507	0.0270705	2.76E-05	14306	ebi-a-GCST90016920	rs10124232	A	G	17.5814	0.00122761379799326
10	101363707	0.158423	0.0376468	1.72E-05	14306	ebi-a-GCST90016920	rs4919361	T	C	17.7084	0.0012364754681864
10	112266046	0.106658	0.0251872	2.67E-05	14306	ebi-a-GCST90016920	rs1334944	T	C	17.9319	0.00125206099042989
11	13893667	0.102909	0.0233399	1.42E-05	14306	ebi-a-GCST90016920	rs11022995	A	G	19.4406	0.00135725479299503
11	104418194	0.104405	0.0241885	1.72E-05	14306	ebi-a-GCST90016920	rs2029285	T	C	18.6305	0.00130077425430105
11	89349287	0.111465	0.0250516	6.52E-06	14306	ebi-a-GCST90016920	rs11018665	A	T	19.7973	0.00138212695394938
12	43701132	-0.216781	0.0493496	6.08E-06	14306	ebi-a-GCST90016920	rs12825290	C	G	19.2963	0.00134720032659568
12	117708611	-0.104881	0.0254139	3.18E-05	14306	ebi-a-GCST90016920	rs28607014	T	C	17.0314	0.00118925971486778
12	21338861	-0.227245	0.048763	5.92E-06	14306	ebi-a-GCST90016920	rs75208022	C	T	21.7174	0.00151597297802953
13	41956181	0.21534	0.0436695	1.41E-06	14306	ebi-a-GCST90016920	rs73457410	A	G	24.316	0.00169706245798975
13	21699445	0.106503	0.0245651	1.78E-05	14306	ebi-a-GCST90016920	rs4304894	A	G	18.7969	0.00131237749859388
14	106945375	-0.118246	0.0272122	1.82E-05	14306	ebi-a-GCST90016920	rs2467902	C	A	18.8819	0.00131830286995975
15	95161694	-0.117749	0.0288922	4.66E-05	14306	ebi-a-GCST90016920	rs28726079	A	T	16.6094	0.00115982303879375
16	2007886	-0.151494	0.0370427	4.37E-05	14306	ebi-a-GCST90016920	rs338786	T	C	16.7257	0.00116794009760284
16	82638714	0.138643	0.0323111	2.30E-05	14306	ebi-a-GCST90016920	rs4617859	G	A	18.4116	0.00128551235828402
18	841372	0.103506	0.0249042	2.69E-05	14306	ebi-a-GCST90016920	rs7235323	T	A	17.2737	0.00120615803653083
18	68818081	-0.118554	0.0274488	1.64E-05	14306	ebi-a-GCST90016920	rs9959821	G	A	18.6546	0.00130245335621119
18	3951480	0.101265	0.0247141	3.76E-05	14306	ebi-a-GCST90016920	rs28384284	G	A	16.7892	0.00117236321650016
19	28827760	-0.153519	0.0344519	8.23E-06	14306	ebi-a-GCST90016920	rs6508769	C	T	19.8563	0.00138623849545086
19	46439321	0.111274	0.0247517	9.28E-06	14306	ebi-a-GCST90016920	rs10424197	A	G	20.2105	0.00141093380831098
19	52925582	0.141614	0.0323834	1.35E-05	14306	ebi-a-GCST90016920	rs7247649	C	G	19.1235	0.00133514906043162
19	18362070	-0.124218	0.0307355	4.11E-05	14306	ebi-a-GCST90016920	rs11672885	A	G	16.3338	0.0011406052263721
20	56042866	-0.123116	0.0280761	1.47E-05	14306	ebi-a-GCST90016920	rs6064552	T	C	19.2289	0.00134250063273354
21	27368994	-0.123979	0.0298902	2.97E-05	14306	ebi-a-GCST90016920	rs45498998	G	A	17.2044	0.00120132101414235
1	246000848	-0.076921	0.019125	4.64E-05	14306	ebi-a-GCST90016921	rs12024763	G	C	16.1766	0.00112963615003579
1	109965986	0.0681052	0.0149061	4.23E-06	14306	ebi-a-GCST90016921	rs3768491	G	A	20.8753	0.00145727540308081
1	211155614	-0.0930978	0.0224526	3.79E-05	14306	ebi-a-GCST90016921	rs2062674	G	A	17.1928	0.0012005116187013
1	61850864	-0.101147	0.0230978	3.65E-06	14306	ebi-a-GCST90016921	rs12566890	T	G	19.1763	0.00133883001999555
2	911020	-0.0575598	0.0137429	3.36E-05	14306	ebi-a-GCST90016921	rs4854425	T	C	17.5421	0.00122487563404487
2	177374176	-0.101844	0.0229166	1.06E-05	14306	ebi-a-GCST90016921	rs62188991	G	C	19.7502	0.0013788397357582
2	47449602	0.0851484	0.020975	4.35E-05	14306	ebi-a-GCST90016921	rs6744385	T	C	16.4797	0.00115077780887686
2	45863787	-0.055625	0.0134593	3.64E-05	14306	ebi-a-GCST90016921	rs6716707	G	A	17.0803	0.001192667326113
2	88950080	-0.108374	0.0264389	4.94E-05	14306	ebi-a-GCST90016921	rs75908109	A	G	16.8021	0.00117326495529161
2	157532549	0.074438	0.0153389	9.57E-07	14306	ebi-a-GCST90016921	rs11890098	A	G	23.5505	0.00164372443190688
2	234110944	0.0556982	0.0136489	4.85E-05	14306	ebi-a-GCST90016921	rs6760912	G	A	16.6528	0.00116285135068122
3	3771148	0.0798828	0.0193526	2.64E-05	14306	ebi-a-GCST90016921	rs76373661	G	A	17.0384	0.00118974368797454
3	130631702	0.0559062	0.0134601	3.26E-05	14306	ebi-a-GCST90016921	rs852206	A	G	17.2514	0.00120459874801341
3	56926083	0.0665718	0.0155251	2.28E-05	14306	ebi-a-GCST90016921	rs9823600	C	G	18.387	0.00128379707380369
3	103868949	-0.0568263	0.0134725	2.44E-05	14306	ebi-a-GCST90016921	rs9840961	C	T	17.7911	0.00124223865977661
4	96228078	0.173455	0.0398702	1.46E-05	14306	ebi-a-GCST90016921	rs114082243	A	T	18.9268	0.00132143269011045
5	179662384	0.0577682	0.0133182	1.49E-05	14306	ebi-a-GCST90016921	rs1127575	G	A	18.8142	0.00131358520112855
6	5591866	0.0562838	0.0136872	3.83E-05	14306	ebi-a-GCST90016921	rs12202026	T	C	16.9098	0.00118077455946554
7	79490250	0.0944239	0.0211806	8.39E-06	14306	ebi-a-GCST90016921	rs2464826	A	C	19.8741	0.0013874803980293
7	88124914	0.0572969	0.0133308	1.72E-05	14306	ebi-a-GCST90016921	rs181047	A	G	18.4735	0.00128982798989749
8	96557571	-0.214489	0.051958	4.97E-05	14306	ebi-a-GCST90016921	rs62525173	T	A	17.0414	0.00118995516299474
8	59440824	0.0769142	0.0153953	1.09E-06	14306	ebi-a-GCST90016921	rs10108398	G	A	24.9595	0.00174189545261894
9	24473775	-0.235784	0.0559735	2.21E-05	14306	ebi-a-GCST90016921	rs73652183	A	G	17.7445	0.00123899003236899
10	133150098	-0.0687163	0.0164557	3.00E-05	14306	ebi-a-GCST90016921	rs4559595	G	A	17.4376	0.00121758754338273
10	3521459	0.0809789	0.0182017	1.27E-05	14306	ebi-a-GCST90016921	rs515984	C	T	19.7934	0.00138185283691843
10	86018811	0.0810476	0.0192044	3.67E-05	14306	ebi-a-GCST90016921	rs11817115	G	A	17.8106	0.00124360054975426
10	122530501	-0.117904	0.0299748	4.95E-05	14306	ebi-a-GCST90016921	rs35301698	T	C	15.4719	0.00108048187919908
11	134680171	-0.0561894	0.0132914	2.55E-05	14306	ebi-a-GCST90016921	rs7128592	G	A	17.8718	0.00124786485167675
11	102798427	0.109985	0.0268531	4.97E-05	14306	ebi-a-GCST90016921	rs117698348	G	A	16.7756	0.00117141699434948
11	47103877	-0.0841852	0.0178119	3.26E-06	14306	ebi-a-GCST90016921	rs72901605	T	C	22.3383	0.00155925015461886
11	27708963	-0.0660268	0.0159555	4.26E-05	14306	ebi-a-GCST90016921	rs12790234	G	A	17.1246	0.00119575592174225
11	108439087	-0.108283	0.0237289	5.88E-06	14306	ebi-a-GCST90016921	rs78169027	A	G	20.8241	0.00145370421702461
11	21245018	-0.0754643	0.017707	2.34E-05	14306	ebi-a-GCST90016921	rs1627773	C	T	18.1632	0.00126819051886658
12	10056112	-0.0581752	0.0139037	2.93E-05	14306	ebi-a-GCST90016921	rs11053507	A	G	17.5071	0.00122243638950051
12	108893297	-0.0598474	0.0146929	4.60E-05	14306	ebi-a-GCST90016921	rs35975059	A	C	16.5911	0.00115854947597495
13	73170489	0.0819606	0.0181628	7.27E-06	14306	ebi-a-GCST90016921	rs4885016	C	T	20.3631	0.00142157355039154
14	46519718	0.221639	0.0462918	1.56E-06	14306	ebi-a-GCST90016921	rs74603314	T	C	22.9237	0.00160004162381692
14	97159674	0.06099	0.0135623	6.61E-06	14306	ebi-a-GCST90016921	rs17214486	C	A	20.2232	0.00141182052889463
15	97324675	-0.0594459	0.0146604	4.58E-05	14306	ebi-a-GCST90016921	rs76808706	T	C	16.4419	0.00114814239514295
15	50163700	-0.118285	0.0271816	1.64E-05	14306	ebi-a-GCST90016921	rs62020396	C	T	18.9369	0.00132213936132859
15	101142138	0.0558485	0.0136567	4.38E-05	14306	ebi-a-GCST90016921	rs3794504	T	C	16.7237	0.00116779476232754
15	95309676	0.0820873	0.0188312	8.07E-06	14306	ebi-a-GCST90016921	rs28537087	G	A	19.0019	0.00132666692675314
16	11759894	-0.0620593	0.0141748	1.14E-05	14306	ebi-a-GCST90016921	rs933571	A	G	19.1681	0.00133826085744253
16	59009091	-0.0588985	0.0137041	1.84E-05	14306	ebi-a-GCST90016921	rs9673327	A	G	18.4717	0.00128970224944115
16	26592609	0.0807613	0.0197349	4.26E-05	14306	ebi-a-GCST90016921	rs112069596	A	C	16.747	0.00116942148915471
16	77867142	0.11913	0.028552	2.74E-05	14306	ebi-a-GCST90016921	rs10514429	T	C	17.4088	0.00121557979139567
18	14234204	-0.0648755	0.0159375	4.94E-05	14306	ebi-a-GCST90016921	rs28581920	G	A	16.5699	0.00115707294156641
18	54159809	0.236704	0.0568657	3.28E-05	14306	ebi-a-GCST90016921	rs56029552	T	C	17.3265	0.00120983785619663
19	19841576	0.132463	0.0315185	3.05E-05	14306	ebi-a-GCST90016921	rs11085271	G	C	17.6627	0.00123328840790805
19	12382017	0.0603625	0.0140791	1.90E-05	14306	ebi-a-GCST90016921	rs2438532	G	C	18.3817	0.00128342178631061
20	16259524	-0.114937	0.0248606	4.55E-06	14306	ebi-a-GCST90016921	rs6043847	T	C	21.3745	0.00149207453253386
20	49170157	-0.090958	0.022125	3.26E-05	14306	ebi-a-GCST90016921	rs6512654	G	T	16.9011	0.00118017089562779
21	25836538	-0.0884937	0.0213371	4.38E-05	14306	ebi-a-GCST90016921	rs75603377	T	A	17.201	0.00120108704285529
22	36029878	-0.136546	0.0318214	2.96E-05	14306	ebi-a-GCST90016921	rs62233607	A	G	18.4128	0.00128559215342518
22	42741466	-0.0551718	0.0133369	3.91E-05	14306	ebi-a-GCST90016921	rs739151	G	C	17.1129	0.00119494453447288
1	64652855	0.0723239	0.0178433	3.79E-05	14306	ebi-a-GCST90016922	rs72667215	A	G	16.4291	0.00114724794522301
1	50019849	-0.0505146	0.0118768	2.22E-05	14306	ebi-a-GCST90016922	rs4926816	T	C	18.0898	0.00126307330496243
1	221449185	-0.0485268	0.0117698	3.41E-05	14306	ebi-a-GCST90016922	rs4531300	G	C	16.9991	0.00118700302177907
2	224576599	0.0991012	0.0218041	3.75E-05	14306	ebi-a-GCST90016922	rs10179494	A	G	20.6577	0.0014421062000128
2	20724694	0.0432773	0.0105786	4.38E-05	14306	ebi-a-GCST90016922	rs11899825	T	G	16.7365	0.00116868796394056
3	65262909	-0.061155	0.0148616	3.99E-05	14306	ebi-a-GCST90016922	rs76288533	C	T	16.933	0.00118239202856953
3	142135117	0.0625312	0.0131735	1.95E-06	14306	ebi-a-GCST90016922	rs13086907	G	A	22.5316	0.00157271530745217
3	194447044	-0.0455897	0.0107005	2.26E-05	14306	ebi-a-GCST90016922	rs67457441	G	C	18.152	0.0012674097576493
3	127158634	-0.0492466	0.0116625	2.45E-05	14306	ebi-a-GCST90016922	rs2121851	T	C	17.8307	0.00124500373400159
3	11817826	0.0496047	0.0125021	2.32E-05	14306	ebi-a-GCST90016922	rs439113	C	T	15.7427	0.00109937157321433
4	46366067	0.0429775	0.0105135	4.41E-05	14306	ebi-a-GCST90016922	rs1442060	A	G	16.7104	0.00116687167163534
4	185873033	0.0437809	0.0108171	4.99E-05	14306	ebi-a-GCST90016922	rs66800786	T	C	16.3813	0.00114391327481393
4	24223109	0.0770195	0.0193499	3.80E-05	14306	ebi-a-GCST90016922	rs57602824	A	G	15.8432	0.00110638346432536
4	102581505	-0.0695206	0.0169612	4.72E-05	14306	ebi-a-GCST90016922	rs79030242	A	T	16.8002	0.00117313120717082
4	141045673	-0.0453621	0.0111089	4.15E-05	14306	ebi-a-GCST90016922	rs2280501	C	G	16.6742	0.00116434243274387
4	17413426	-0.151829	0.0314932	1.87E-06	14306	ebi-a-GCST90016922	rs73232831	G	A	23.2421	0.0016222331815876
5	165266628	-0.0565284	0.0112298	4.15E-07	14306	ebi-a-GCST90016922	rs1643968	T	C	25.339	0.00176832947585683
5	167654788	0.0577544	0.0139388	1.90E-05	14306	ebi-a-GCST90016922	rs11134494	A	G	17.168	0.00119878400738015
5	16768918	-0.0537861	0.0128436	4.49E-05	14306	ebi-a-GCST90016922	rs112809579	A	G	17.5375	0.00122455113113655
5	124496989	-0.043321	0.0105243	3.86E-05	14306	ebi-a-GCST90016922	rs1595710	A	G	16.9438	0.00118314743713112
5	52091647	0.0476223	0.0110372	1.66E-05	14306	ebi-a-GCST90016922	rs13188662	G	A	18.6167	0.00129981199024845
5	172062294	0.141289	0.0345677	4.99E-05	14306	ebi-a-GCST90016922	rs80233510	T	C	16.7061	0.00116657133690478
6	107929025	0.0489561	0.0115873	2.16E-05	14306	ebi-a-GCST90016922	rs9373956	A	G	17.8504	0.00124637861738693
6	101690424	0.0468488	0.011235	3.03E-05	14306	ebi-a-GCST90016922	rs2518325	G	A	17.388	0.00121413135959567
6	112186013	0.165999	0.040079	2.66E-05	14306	ebi-a-GCST90016922	rs12528055	A	C	17.1545	0.00119784096256942
7	44455642	-0.160902	0.03714	1.67E-05	14306	ebi-a-GCST90016922	rs11763150	G	A	18.7689	0.00131042479258018
7	22817571	0.0501306	0.0105798	2.00E-06	14306	ebi-a-GCST90016922	rs4722181	T	G	22.4518	0.00156715606179028
7	3272916	-0.0822749	0.0189259	2.02E-05	14306	ebi-a-GCST90016922	rs62439556	G	C	18.8983	0.00131944331566316
7	75609677	0.0529785	0.0119177	9.26E-06	14306	ebi-a-GCST90016922	rs1135612	G	A	19.7613	0.00137961321015937
7	21637810	0.046246	0.0110366	2.66E-05	14306	ebi-a-GCST90016922	rs12668619	A	G	17.5581	0.00122599154409006
8	21477345	-0.0438232	0.0105621	3.59E-05	14306	ebi-a-GCST90016922	rs1871743	G	A	17.215	0.00120206446321567
8	51237024	0.0923746	0.0216463	2.13E-05	14306	ebi-a-GCST90016922	rs79349008	G	T	18.2112	0.00127153325395603
8	133258000	0.069936	0.0176606	4.05E-05	14306	ebi-a-GCST90016922	rs80180621	G	C	15.6816	0.00109510889880517
8	41231597	0.0502053	0.0108382	2.93E-06	14306	ebi-a-GCST90016922	rs1447205	C	G	21.4578	0.00149787751762111
9	96506549	0.111058	0.026525	2.95E-05	14306	ebi-a-GCST90016922	rs36075434	G	C	17.5303	0.0012240509222401
9	138408204	-0.0654973	0.0149465	1.63E-05	14306	ebi-a-GCST90016922	rs73560938	C	G	19.2029	0.00134068773563167
9	124912908	0.0777075	0.0168628	2.95E-06	14306	ebi-a-GCST90016922	rs61249479	A	C	21.2357	0.00148239765620027
10	86448366	0.0492879	0.0115647	1.88E-05	14306	ebi-a-GCST90016922	rs11593101	A	G	18.164	0.00126824524835246
10	115597993	0.0543966	0.0129365	7.81E-06	14306	ebi-a-GCST90016922	rs4463806	C	T	17.6811	0.00123457058526408
10	80086072	0.0748989	0.0166458	7.58E-06	14306	ebi-a-GCST90016922	rs1649999	A	G	20.2461	0.00141341520931199
10	5579818	0.047817	0.0105282	6.06E-06	14306	ebi-a-GCST90016922	rs9423647	G	A	20.628	0.00144003499564389
11	15345645	0.107785	0.0262771	4.34E-05	14306	ebi-a-GCST90016922	rs74380506	T	A	16.8253	0.00117488061717866
11	10933984	0.0993295	0.0229591	1.37E-05	14306	ebi-a-GCST90016922	rs564778	A	G	18.7175	0.00130683679754488
11	125906875	-0.0608687	0.0147551	3.88E-05	14306	ebi-a-GCST90016922	rs7949983	T	A	17.0178	0.00118831027812534
11	114768304	-0.0963837	0.022935	2.91E-05	14306	ebi-a-GCST90016922	rs56036804	T	C	17.6608	0.00123315116245117
12	69711929	-0.0952603	0.0223644	2.49E-05	14306	ebi-a-GCST90016922	rs113638533	T	C	18.143	0.00126678053450688
12	90130347	0.138318	0.0338763	4.12E-05	14306	ebi-a-GCST90016922	rs79469762	T	G	16.6711	0.00116413162901159
13	103165891	-0.0534772	0.0126537	1.56E-05	14306	ebi-a-GCST90016922	rs9514026	C	A	17.8609	0.00124710437424515
13	78799969	-0.106877	0.0247995	2.01E-05	14306	ebi-a-GCST90016922	rs2329065	G	A	18.573	0.00129676599844596
14	24673174	0.0782752	0.0191611	3.09E-05	14306	ebi-a-GCST90016922	rs142595906	T	C	16.6881	0.00116531573388407
14	69038141	0.096088	0.022859	2.59E-05	14306	ebi-a-GCST90016922	rs2525506	C	T	17.6695	0.00123375863620286
14	80637573	0.076156	0.0186463	4.28E-05	14306	ebi-a-GCST90016922	rs35245916	G	A	16.681	0.00116482114032944
14	58106625	0.0469227	0.0112631	2.97E-05	14306	ebi-a-GCST90016922	rs10782435	T	C	17.356	0.0012118977160681
15	92053446	-0.0452234	0.0107749	2.59E-05	14306	ebi-a-GCST90016922	rs12592523	T	C	17.6157	0.00123000792215454
15	101245088	-0.114178	0.02405	2.17E-06	14306	ebi-a-GCST90016922	rs71405394	G	A	22.539	0.00157323433072568
15	87124308	0.0548133	0.0126336	1.04E-05	14306	ebi-a-GCST90016922	rs11634465	A	G	18.8242	0.00131428330495574
16	21249925	-0.0659623	0.0134137	1.16E-06	14306	ebi-a-GCST90016922	rs60274479	T	C	24.1821	0.00168773131892003
16	14457745	0.0872772	0.0197405	1.15E-05	14306	ebi-a-GCST90016922	rs112562568	A	G	19.5472	0.0013646922588812
17	13933598	0.0535209	0.0128036	3.26E-05	14306	ebi-a-GCST90016922	rs62054069	C	T	17.4736	0.00122009855596771
18	35411542	0.0948738	0.0208878	1.01E-05	14306	ebi-a-GCST90016922	rs62081276	A	G	20.6304	0.00144020318187926
18	10326560	0.0473331	0.0114249	3.84E-05	14306	ebi-a-GCST90016922	rs9953032	T	A	17.1643	0.0011985240598088
19	51587893	-0.047871	0.0113903	3.11E-05	14306	ebi-a-GCST90016922	rs7260199	C	T	17.6634	0.00123333544003264
19	56686024	0.0637217	0.0153776	3.08E-05	14306	ebi-a-GCST90016922	rs274164	T	C	17.1711	0.00119899964501723
21	34377485	0.0489057	0.0108842	8.44E-06	14306	ebi-a-GCST90016922	rs2834062	A	G	20.1895	0.00140947012086483
1	39169657	-0.176679	0.0423589	3.00E-05	14306	ebi-a-GCST90016923	rs116529091	A	G	17.3972	0.00121477298831406
1	41074472	-0.0758309	0.0167762	6.72E-06	14306	ebi-a-GCST90016923	rs61779207	G	A	20.4317	0.00142635565717847
1	55522083	-0.133339	0.0310384	1.45E-05	14306	ebi-a-GCST90016923	rs45598138	C	A	18.4551	0.00128854107606903
1	105422565	-0.0655342	0.0142231	4.13E-06	14306	ebi-a-GCST90016923	rs11184341	C	G	21.2299	0.00148199206241921
1	210359333	-0.0661835	0.0157708	2.26E-05	14306	ebi-a-GCST90016923	rs55921136	C	T	17.6113	0.00122970270741928
2	233990594	-0.149597	0.036807	3.34E-05	14306	ebi-a-GCST90016923	rs61752227	G	A	16.519	0.00115352275769683
2	240347720	-0.126896	0.028408	1.27E-05	14306	ebi-a-GCST90016923	rs72999540	T	C	19.9533	0.00139300171216673
2	150195319	0.105761	0.0259616	2.04E-05	14306	ebi-a-GCST90016923	rs62190576	G	A	16.5954	0.00115884970114198
2	213333243	-0.0583357	0.013561	1.74E-05	14306	ebi-a-GCST90016923	rs62186293	T	C	18.5048	0.00129201161342765
2	235642969	-0.0616226	0.0142775	1.77E-05	14306	ebi-a-GCST90016923	rs4474836	T	C	18.6284	0.00130062762585966
2	25439262	-0.068433	0.0164873	4.13E-05	14306	ebi-a-GCST90016923	rs72853661	C	T	17.2279	0.00120296176018671
3	18891772	-0.0906069	0.0218589	4.57E-05	14306	ebi-a-GCST90016923	rs61367753	T	C	17.1817	0.00119973984473907
3	56806145	-0.0716102	0.0174723	2.32E-05	14306	ebi-a-GCST90016923	rs9812484	G	A	16.7977	0.00117295785480019
3	65674240	0.194848	0.0457385	2.96E-05	14306	ebi-a-GCST90016923	rs62245036	C	T	18.148	0.00126712632261163
4	190070373	0.0575049	0.0141637	4.37E-05	14306	ebi-a-GCST90016923	rs12649453	A	G	16.4838	0.00115106163010751
4	16548975	0.164055	0.0410412	3.26E-05	14306	ebi-a-GCST90016923	rs12512971	A	C	15.9786	0.00111582598770332
4	156296821	0.0983393	0.0242352	4.69E-05	14306	ebi-a-GCST90016923	rs1037028	C	T	16.465	0.00114975124771805
4	187186879	-0.0987097	0.0245352	4.99E-05	14306	ebi-a-GCST90016923	rs4253396	T	C	16.186	0.00113029498088348
4	100544188	0.112164	0.0236422	1.63E-06	14306	ebi-a-GCST90016923	rs74542928	T	C	22.5077	0.00157105310689391
4	877412	0.0676774	0.0168848	3.71E-05	14306	ebi-a-GCST90016923	rs11736181	T	C	16.0655	0.00112189053523484
4	95027272	0.0749798	0.0150177	6.73E-07	14306	ebi-a-GCST90016923	rs11729256	T	C	24.9277	0.00173967457315207
5	104242739	0.0652005	0.015664	3.19E-05	14306	ebi-a-GCST90016923	rs1153985	G	A	17.3259	0.00120979914968699
5	76216063	0.0541077	0.013139	4.02E-05	14306	ebi-a-GCST90016923	rs35799724	A	G	16.9587	0.00118419010561263
5	40438158	-0.10618	0.0260064	4.23E-05	14306	ebi-a-GCST90016923	rs76430504	T	C	16.6696	0.00116402321295857
6	56341481	-0.0704036	0.0147128	2.54E-06	14306	ebi-a-GCST90016923	rs9349825	A	G	22.8981	0.00159825804594488
6	71607217	-0.102971	0.0236563	1.72E-05	14306	ebi-a-GCST90016923	rs118022712	A	G	18.9468	0.00132282941452345
7	98157547	0.0555711	0.0132439	2.95E-05	14306	ebi-a-GCST90016923	rs2697493	A	C	17.6062	0.00122934696330203
7	131926988	0.0783464	0.0190619	2.99E-05	14306	ebi-a-GCST90016923	rs1125855	C	T	16.893	0.0011796023215074
7	46947098	-0.0939126	0.0220895	2.99E-05	14306	ebi-a-GCST90016923	rs62446216	T	C	18.0749	0.00126203098177907
7	156433679	-0.173709	0.0401802	1.51E-05	14306	ebi-a-GCST90016923	rs74678591	C	T	18.6905	0.00130495593032997
8	11673985	0.0638087	0.0150429	2.78E-05	14306	ebi-a-GCST90016923	rs78709955	C	G	17.9927	0.00125629956112651
8	31784872	0.0992905	0.0238996	2.89E-05	14306	ebi-a-GCST90016923	rs149984771	A	G	17.2597	0.00120518275689597
8	4678381	-0.0889933	0.0222714	3.76E-05	14306	ebi-a-GCST90016923	rs4875389	A	G	15.9669	0.00111500694821837
8	83723936	-0.19285	0.0462584	2.46E-05	14306	ebi-a-GCST90016923	rs117269971	G	A	17.3803	0.00121359336578548
9	122206308	-0.066588	0.0165375	4.56E-05	14306	ebi-a-GCST90016923	rs4837645	C	A	16.2126	0.00113214684945477
9	139060991	-0.108532	0.0243416	1.05E-05	14306	ebi-a-GCST90016923	rs34896295	A	T	19.88	0.00138789526421306
9	85575846	0.0651895	0.0156159	4.96E-05	14306	ebi-a-GCST90016923	rs1538835	G	C	17.4269	0.0012168441808821
10	82771550	-0.136681	0.0319314	2.33E-05	14306	ebi-a-GCST90016923	rs75908377	A	G	18.3223	0.00127928389233528
10	5064327	-0.0689292	0.0147693	2.64E-06	14306	ebi-a-GCST90016923	rs4242783	A	G	21.7814	0.00152043665306329
10	60876067	0.0767688	0.0172714	1.02E-05	14306	ebi-a-GCST90016923	rs7100838	G	A	19.7567	0.00137929602218929
10	12087654	0.0538369	0.0130155	4.12E-05	14306	ebi-a-GCST90016923	rs7094169	T	C	17.1095	0.00119470782904025
10	87008066	-0.0992988	0.0229038	2.79E-05	14306	ebi-a-GCST90016923	rs11593466	T	C	18.7963	0.00131233616992354
11	130280667	-0.0648843	0.0135928	1.12E-06	14306	ebi-a-GCST90016923	rs4936098	G	A	22.7856	0.0015904229363818
11	73668180	0.0642999	0.0159367	5.00E-05	14306	ebi-a-GCST90016923	rs3019464	G	C	16.2789	0.00113676927154496
12	130309670	0.090699	0.0196746	3.74E-06	14306	ebi-a-GCST90016923	rs111862613	T	C	21.2517	0.00148351148807039
12	30928847	-0.0580368	0.0133437	1.51E-05	14306	ebi-a-GCST90016923	rs1843309	T	C	18.9171	0.00132075693647867
13	109710168	0.0648661	0.0158256	4.27E-05	14306	ebi-a-GCST90016923	rs277835	T	C	16.8002	0.00117313480260713
13	27446491	0.110766	0.0265047	3.25E-05	14306	ebi-a-GCST90016923	rs78867551	A	C	17.4649	0.00121949413276906
13	39820647	0.124352	0.0286814	1.80E-05	14306	ebi-a-GCST90016923	rs75005672	G	A	18.7977	0.00131243256699181
13	57981349	0.0523243	0.0131419	4.48E-05	14306	ebi-a-GCST90016923	rs1409238	A	G	15.8522	0.00110701116452972
15	97570657	0.0618926	0.0130946	2.17E-06	14306	ebi-a-GCST90016923	rs12908520	G	A	22.3405	0.00155940065312621
16	81063149	-0.0746844	0.0156194	2.58E-06	14306	ebi-a-GCST90016923	rs2602429	T	C	22.8629	0.0015958056343458
16	7929075	0.0629907	0.014305	1.05E-05	14306	ebi-a-GCST90016923	rs61564626	C	T	19.39	0.00135372774113796
16	59339403	-0.0926137	0.0219883	2.61E-05	14306	ebi-a-GCST90016923	rs11649487	A	T	17.7406	0.00123871489738816
17	77979758	0.061338	0.0144151	1.63E-05	14306	ebi-a-GCST90016923	rs9898761	G	A	18.1061	0.00126420358618198
17	46544839	-0.0580307	0.0142182	4.24E-05	14306	ebi-a-GCST90016923	rs2175155	T	C	16.6581	0.00116322413207644
18	39471410	-0.0547528	0.0131814	3.23E-05	14306	ebi-a-GCST90016923	rs12965506	T	C	17.254	0.00120478219643552
18	13470461	-0.0845845	0.0208803	3.54E-05	14306	ebi-a-GCST90016923	rs75619863	T	C	16.41	0.00114591565608991
18	29897513	-0.0650951	0.0160551	4.66E-05	14306	ebi-a-GCST90016923	rs656946	T	C	16.4388	0.00114792692108078
18	49473635	0.204683	0.0431572	2.92E-06	14306	ebi-a-GCST90016923	rs117107102	A	G	22.4935	0.00157006314705215
19	54639342	-0.0564734	0.0135161	3.63E-05	14306	ebi-a-GCST90016923	rs111714632	T	A	17.4576	0.00121898358122068
19	33735880	-0.0543585	0.0129792	3.11E-05	14306	ebi-a-GCST90016923	rs11671565	C	T	17.5404	0.00122475535456299
20	15746378	-0.100595	0.0241888	4.71E-05	14306	ebi-a-GCST90016923	rs74179786	G	A	17.2951	0.00120765211861121
20	31867840	-0.0631436	0.0143767	9.61E-06	14306	ebi-a-GCST90016923	rs941682	G	A	19.2904	0.00134678248780206
21	35254287	-0.0699326	0.0160812	2.80E-05	14306	ebi-a-GCST90016923	rs9978363	A	G	18.9113	0.00132035629300392
21	20079073	-0.0610642	0.0147642	3.08E-05	14306	ebi-a-GCST90016923	rs73205936	A	C	17.1062	0.00119447465461397
1	37785397	-0.0794424	0.019236	3.32E-05	14306	ebi-a-GCST90016924	rs6684832	T	A	17.0559	0.00119096811465036
1	171615936	0.0526512	0.0128354	4.20E-05	14306	ebi-a-GCST90016924	rs235879	C	T	16.8267	0.00117497775638149
1	203102563	0.0595857	0.01296	4.24E-06	14306	ebi-a-GCST90016924	rs6427992	C	G	21.1385	0.00147562246714701
1	113206502	0.0608606	0.0147672	3.26E-05	14306	ebi-a-GCST90016924	rs12750621	C	G	16.9854	0.00118605066959932
1	245101166	0.0531167	0.0129038	4.26E-05	14306	ebi-a-GCST90016924	rs10927350	T	C	16.9444	0.00118319211101151
2	38666024	0.064367	0.01457	1.36E-05	14306	ebi-a-GCST90016924	rs17603354	C	A	19.5167	0.00136256670513968
2	31539280	0.0725121	0.0178563	4.32E-05	14306	ebi-a-GCST90016924	rs207413	C	T	16.4907	0.00115154289349354
2	235795880	0.137416	0.0346088	4.66E-05	14306	ebi-a-GCST90016924	rs76025440	C	T	15.7653	0.00110094500072816
3	21798003	0.0861525	0.0208777	2.16E-05	14306	ebi-a-GCST90016924	rs7618602	A	G	17.0283	0.00118903944339441
3	27549543	0.0926625	0.0222701	4.85E-05	14306	ebi-a-GCST90016924	rs820428	C	T	17.3127	0.00120887352341418
3	186553389	-0.108969	0.0243533	7.09E-06	14306	ebi-a-GCST90016924	rs74540770	G	A	20.0212	0.0013977366019116
3	172677778	-0.0532464	0.0127367	3.22E-05	14306	ebi-a-GCST90016924	rs9857900	A	G	17.477	0.001220334395051
3	168339417	-0.0926036	0.0217201	2.83E-05	14306	ebi-a-GCST90016924	rs56069061	G	A	18.1774	0.00126917950563634
3	18462531	-0.143755	0.0323244	9.16E-06	14306	ebi-a-GCST90016924	rs78702810	T	C	19.7781	0.0013807892217025
4	119947135	-0.0531994	0.0130004	4.50E-05	14306	ebi-a-GCST90016924	rs6828669	T	C	16.7456	0.00116932277746866
4	154479728	0.0668611	0.0161239	3.46E-05	14306	ebi-a-GCST90016924	rs6848629	G	T	17.1952	0.00120068083552764
4	189804586	-0.061289	0.0153416	2.55E-05	14306	ebi-a-GCST90016924	rs62343674	G	A	15.9597	0.00111450485712285
5	171529624	-0.0803217	0.0198679	4.57E-05	14306	ebi-a-GCST90016924	rs11746316	A	G	16.3441	0.00114132254991295
5	31462020	0.0595551	0.014749	4.33E-05	14306	ebi-a-GCST90016924	rs3805502	A	T	16.3047	0.00113857201879338
6	158647999	-0.065675	0.0142257	3.25E-06	14306	ebi-a-GCST90016924	rs262812	T	C	21.3134	0.00148781433641034
6	5723181	-0.0796106	0.0169192	2.21E-06	14306	ebi-a-GCST90016924	rs6923842	T	C	22.1402	0.00154544284386145
6	6833987	-0.101903	0.0243945	3.41E-05	14306	ebi-a-GCST90016924	rs13215298	G	A	17.4498	0.00121843709548512
6	157894414	-0.126354	0.0316789	4.35E-05	14306	ebi-a-GCST90016924	rs62423916	G	A	15.9088	0.00111095777191386
6	101682729	0.0594458	0.0137846	2.04E-05	14306	ebi-a-GCST90016924	rs2852548	T	G	18.5975	0.00129847092265882
7	29854684	0.0549459	0.0135786	4.45E-05	14306	ebi-a-GCST90016924	rs174924	T	C	16.3742	0.00114342116202208
8	28054255	-0.0697767	0.0173924	4.86E-05	14306	ebi-a-GCST90016924	rs11786283	A	T	16.0954	0.00112397308386563
8	119570830	0.0701959	0.0177852	4.40E-05	14306	ebi-a-GCST90016924	rs7830793	C	T	15.5778	0.00108786692617099
8	100383963	0.0875765	0.0223733	4.63E-05	14306	ebi-a-GCST90016924	rs34217058	T	C	15.322	0.00107002179114214
9	107117653	0.0662557	0.0140257	2.24E-06	14306	ebi-a-GCST90016924	rs2933324	G	A	22.315	0.00155762498863564
11	129161105	-0.0582648	0.0141721	4.46E-05	14306	ebi-a-GCST90016924	rs10790997	A	C	16.9022	0.00118024922481174
11	114701288	-0.165911	0.0349516	2.32E-06	14306	ebi-a-GCST90016924	rs6589457	G	A	22.5329	0.00157280593334569
12	53098742	0.077679	0.0179426	1.31E-05	14306	ebi-a-GCST90016924	rs75882962	T	C	18.7429	0.00130861021363356
12	46618862	-0.112091	0.0241457	2.56E-05	14306	ebi-a-GCST90016924	rs7980222	T	G	21.5507	0.00150435578244722
12	121075144	-0.057899	0.0135448	1.97E-05	14306	ebi-a-GCST90016924	rs4382980	C	T	18.2725	0.00127580706034795
14	44920279	0.080395	0.0188532	2.09E-05	14306	ebi-a-GCST90016924	rs17115040	C	G	18.1839	0.00126963440557424
14	58106625	0.0557428	0.0135382	4.47E-05	14306	ebi-a-GCST90016924	rs10782435	T	C	16.9534	0.00118381483532072
14	94379442	0.0637628	0.015624	4.90E-05	14306	ebi-a-GCST90016924	rs2025030	G	T	16.6552	0.00116302060816783
15	98616390	0.059197	0.0143516	2.69E-05	14306	ebi-a-GCST90016924	rs72756790	T	C	17.0137	0.00118802339465814
15	34392808	0.0624883	0.014133	1.20E-05	14306	ebi-a-GCST90016924	rs8033335	C	T	19.5492	0.00136482842169466
16	86160410	0.0722141	0.0175285	4.83E-05	14306	ebi-a-GCST90016924	rs35734638	T	C	16.9728	0.00118517362754764
17	21771385	0.05592	0.0129696	1.40E-05	14306	ebi-a-GCST90016924	rs6565465	T	A	18.5901	0.00129795489025212
17	73584441	-0.129397	0.0324104	3.92E-05	14306	ebi-a-GCST90016924	rs76124218	C	G	15.9397	0.0011131109225864
18	76128320	0.0579394	0.0137316	2.32E-05	14306	ebi-a-GCST90016924	rs6506833	G	C	17.8035	0.00124310549954132
20	49210045	0.0830405	0.0210112	3.54E-05	14306	ebi-a-GCST90016924	rs2016356	C	T	15.6199	0.0010908039634508
20	61991833	-0.117863	0.0257351	5.86E-06	14306	ebi-a-GCST90016924	rs45497800	T	C	20.9751	0.00146423029210192
21	19347655	-0.160982	0.038873	3.47E-05	14306	ebi-a-GCST90016924	rs1573438	G	A	17.1498	0.00119751409453835
1	203341531	-0.0696412	0.0168551	3.50E-05	14306	ebi-a-GCST90016925	rs11581135	A	C	17.0714	0.0011920495660568
1	221609549	-0.0804431	0.0187054	1.86E-05	14306	ebi-a-GCST90016925	rs1031674	G	A	18.4945	0.001291293402476
2	190181131	-0.127007	0.030481	3.79E-05	14306	ebi-a-GCST90016925	rs6760073	C	G	17.3619	0.00121230689361237
2	77001335	-0.0763828	0.0178996	2.49E-05	14306	ebi-a-GCST90016925	rs148854232	T	G	18.2098	0.00127143589016534
2	140847560	0.0985599	0.0231961	2.40E-05	14306	ebi-a-GCST90016925	rs2380752	A	G	18.0539	0.0012605650460908
2	218891319	0.106986	0.0245025	1.70E-05	14306	ebi-a-GCST90016925	rs7605209	C	T	19.0648	0.0013310585120203
2	199123776	0.141673	0.0351374	3.73E-05	14306	ebi-a-GCST90016925	rs57545393	G	A	16.2568	0.0011352307065753
3	194320928	-0.0807319	0.0192746	2.76E-05	14306	ebi-a-GCST90016925	rs11719838	C	T	17.5436	0.00122498217275557
3	101352439	-0.0906855	0.0215908	2.52E-05	14306	ebi-a-GCST90016925	rs71315246	A	G	17.6416	0.00123181484354384
4	37306715	0.113293	0.0277498	3.13E-05	14306	ebi-a-GCST90016925	rs73130320	A	G	16.6681	0.0011639200767957
4	7257160	0.0698551	0.0167899	3.87E-05	14306	ebi-a-GCST90016925	rs7686843	T	C	17.3101	0.0012086965129487
5	14919829	-0.0766139	0.0186711	4.23E-05	14306	ebi-a-GCST90016925	rs66843647	T	C	16.8374	0.00117572815094289
5	134480005	-0.130617	0.03075	2.12E-05	14306	ebi-a-GCST90016925	rs11749507	A	G	18.043	0.00125980751684773
5	177644448	-0.0674811	0.0165319	4.67E-05	14306	ebi-a-GCST90016925	rs67418220	C	G	16.6617	0.001163471320899
5	75185290	0.0762683	0.0179017	3.04E-05	14306	ebi-a-GCST90016925	rs4703687	T	G	18.151	0.00126733472797439
6	169224781	0.0747546	0.0164684	6.05E-06	14306	ebi-a-GCST90016925	rs4073240	G	A	20.605	0.00143843543832102
6	9285720	0.126637	0.0313982	4.12E-05	14306	ebi-a-GCST90016925	rs17213031	C	T	16.2672	0.00113595363123035
6	67207371	0.123756	0.026427	5.48E-06	14306	ebi-a-GCST90016925	rs34583783	G	T	21.9299	0.00153078421866643
6	133007480	0.241826	0.0503796	1.83E-06	14306	ebi-a-GCST90016925	rs35011108	A	G	23.0407	0.00160820000353924
6	148896616	0.0981676	0.0229962	1.73E-05	14306	ebi-a-GCST90016925	rs12665468	A	C	18.2232	0.00127237098175922
7	147563608	-0.206109	0.0505158	2.10E-05	14306	ebi-a-GCST90016925	rs147503194	T	G	16.6471	0.0011624567357689
7	11234092	0.0779584	0.0180884	2.05E-05	14306	ebi-a-GCST90016925	rs4720949	T	G	18.5749	0.0012968938387647
7	73980733	-0.0780675	0.0177911	1.17E-05	14306	ebi-a-GCST90016925	rs2267817	C	T	19.2546	0.00134429081109067
7	103566693	0.0666445	0.016177	3.96E-05	14306	ebi-a-GCST90016925	rs10264748	G	A	16.972	0.00118511409120464
8	127397511	0.0781148	0.0191606	4.31E-05	14306	ebi-a-GCST90016925	rs28515171	T	C	16.6207	0.00116061078055182
8	17303052	-0.102871	0.024125	2.79E-05	14306	ebi-a-GCST90016925	rs1557590	T	C	18.1824	0.00126952740011216
9	21598700	-0.144066	0.0336891	3.85E-05	14306	ebi-a-GCST90016925	rs73426670	A	C	18.2871	0.00127682625322965
9	95731040	0.105867	0.0256	3.82E-05	14306	ebi-a-GCST90016925	rs10992558	T	C	17.1018	0.00119416641011767
9	76394568	-0.0887537	0.0195009	3.64E-06	14306	ebi-a-GCST90016925	rs2889192	T	G	20.714	0.00144603120341559
10	4782841	0.0885279	0.0210847	2.79E-05	14306	ebi-a-GCST90016925	rs4146653	G	A	17.6289	0.00123092914850628
10	129337420	-0.0916048	0.0212302	1.46E-05	14306	ebi-a-GCST90016925	rs12771712	T	C	18.6178	0.00129988786085506
10	72846402	0.0873986	0.0212296	4.77E-05	14306	ebi-a-GCST90016925	rs17543246	T	C	16.9483	0.00118345991637905
11	15314078	-0.12271	0.0292915	3.06E-05	14306	ebi-a-GCST90016925	rs80238959	A	G	17.55	0.00122542479839437
11	81952698	0.130408	0.0305943	2.48E-05	14306	ebi-a-GCST90016925	rs17492079	A	G	18.1688	0.00126858227067052
12	95188638	-0.180076	0.0417117	2.90E-05	14306	ebi-a-GCST90016925	rs117117997	C	T	18.6379	0.00130128636364751
12	126762224	0.0813364	0.0190435	3.16E-05	14306	ebi-a-GCST90016925	rs16920436	A	G	18.2422	0.00127369469398053
12	25412038	-0.148124	0.0352297	2.13E-05	14306	ebi-a-GCST90016925	rs78444263	T	C	17.678	0.00123435212185857
12	56833224	-0.0680057	0.0161695	2.56E-05	14306	ebi-a-GCST90016925	rs11171852	T	C	17.6888	0.00123510311691753
13	81733224	-0.0832327	0.0195709	2.61E-05	14306	ebi-a-GCST90016925	rs55960951	A	G	18.087	0.00126287411875467
13	102119656	-0.0705012	0.0161888	1.59E-05	14306	ebi-a-GCST90016925	rs4112527	C	T	18.9655	0.00132413040472203
14	64163849	0.121268	0.0279513	1.90E-05	14306	ebi-a-GCST90016925	rs112480086	C	A	18.823	0.00131419491568008
14	24564123	0.138529	0.0337217	3.83E-05	14306	ebi-a-GCST90016925	rs55646187	A	G	16.8757	0.00117840045485541
14	73399706	0.0747048	0.0177844	2.68E-05	14306	ebi-a-GCST90016925	rs12885192	T	C	17.6449	0.00123204246958714
15	29850991	0.0761407	0.0169007	6.12E-06	14306	ebi-a-GCST90016925	rs58484246	T	C	20.2966	0.00141693862233649
17	74730153	0.148621	0.0372598	4.89E-05	14306	ebi-a-GCST90016925	rs62086783	C	A	15.9103	0.00111106385850068
18	25040490	0.0711164	0.0164599	1.69E-05	14306	ebi-a-GCST90016925	rs8088767	G	C	18.6675	0.00130335053557282
19	49431942	-0.0826051	0.0187645	1.05E-05	14306	ebi-a-GCST90016925	rs4802525	A	G	19.3794	0.00135298890191265
20	53552657	-0.076471	0.0171144	1.24E-05	14306	ebi-a-GCST90016925	rs288829	T	C	19.965	0.00139382076431955
20	9020412	-0.118817	0.0296704	2.04E-05	14306	ebi-a-GCST90016925	rs6086739	C	G	16.0365	0.00111986645830009
1	193714589	0.0548008	0.0123448	1.02E-05	14306	ebi-a-GCST90016926	rs1326854	C	T	19.7063	0.0013757840561938
1	153240013	-0.0480887	0.0111526	1.65E-05	14306	ebi-a-GCST90016926	rs1928341	G	A	18.5923	0.00129811207856045
2	52000556	0.102227	0.0246385	3.80E-05	14306	ebi-a-GCST90016926	rs116113008	G	T	17.2148	0.00120205086063016
2	239900775	0.0684302	0.0133636	2.76E-07	14306	ebi-a-GCST90016926	rs62191117	A	G	26.221	0.0018297670212278
2	12283500	0.0514564	0.0124741	2.76E-05	14306	ebi-a-GCST90016926	rs3863942	C	T	17.0161	0.00118819171949948
2	155286126	-0.0694042	0.0168861	4.27E-05	14306	ebi-a-GCST90016926	rs10191340	G	A	16.8932	0.00117962151412287
2	4055725	0.0801763	0.0189426	2.62E-05	14306	ebi-a-GCST90016926	rs77099633	T	C	17.9148	0.00125086878987846
3	117590982	-0.0468426	0.0114044	4.28E-05	14306	ebi-a-GCST90016926	rs4687899	C	T	16.8709	0.00117806071574717
3	70588939	0.0603335	0.0127779	2.70E-06	14306	ebi-a-GCST90016926	rs7638039	T	C	22.2945	0.00155619564175542
3	193456274	0.0629104	0.0131712	1.85E-06	14306	ebi-a-GCST90016926	rs2367850	G	C	22.8136	0.00159237222281394
4	115233722	-0.0557359	0.0129014	1.95E-05	14306	ebi-a-GCST90016926	rs28671205	T	C	18.6636	0.00130308445193712
4	66701076	-0.0842949	0.0202613	1.91E-05	14306	ebi-a-GCST90016926	rs74532514	C	T	17.3088	0.00120860747242543
4	75867283	-0.0609257	0.0125363	1.13E-06	14306	ebi-a-GCST90016926	rs17000015	A	T	23.619	0.00164849743901063
4	45642485	-0.081834	0.0168931	1.03E-06	14306	ebi-a-GCST90016926	rs4033856	T	C	23.4665	0.0016378700862964
5	75570658	0.0733138	0.0186939	4.70E-05	14306	ebi-a-GCST90016926	rs1995381	G	A	15.3805	0.00107410663647369
5	179886283	0.0929686	0.0232471	4.93E-05	14306	ebi-a-GCST90016926	rs143877770	A	G	15.9932	0.00111684319686356
5	173497796	0.110583	0.0238514	3.35E-06	14306	ebi-a-GCST90016926	rs62395635	T	C	21.4956	0.00150051150297934
5	58444178	0.0463398	0.011414	3.31E-05	14306	ebi-a-GCST90016926	rs10077198	G	A	16.4829	0.00115099890841522
5	155000741	0.0564728	0.0142531	3.85E-05	14306	ebi-a-GCST90016926	rs62380599	A	T	15.6986	0.00109629163895127
5	104233461	-0.058727	0.0128306	5.97E-06	14306	ebi-a-GCST90016926	rs1153990	A	G	20.9499	0.00146247546512643
6	138305038	0.131484	0.0281089	3.56E-06	14306	ebi-a-GCST90016926	rs112159068	A	T	21.8805	0.00152734373938537
6	102173633	0.06685	0.016219	3.97E-05	14306	ebi-a-GCST90016926	rs12201996	A	G	16.9885	0.00118626489900855
7	121278959	0.0655157	0.0162182	4.70E-05	14306	ebi-a-GCST90016926	rs13236210	A	G	16.3187	0.00113954842317063
7	155322668	0.0962636	0.0232513	4.72E-05	14306	ebi-a-GCST90016926	rs139997617	A	G	17.1407	0.00119688412285254
7	104214487	-0.0593564	0.0129137	3.89E-06	14306	ebi-a-GCST90016926	rs6969323	A	C	21.1268	0.00147480718496001
8	4645733	-0.0641623	0.0159074	4.12E-05	14306	ebi-a-GCST90016926	rs10503284	A	T	16.269	0.00113608353761589
8	59120424	-0.0627327	0.0150292	2.95E-05	14306	ebi-a-GCST90016926	rs2015172	A	G	17.4227	0.00121655029372539
8	107921739	0.0687823	0.0186612	4.02E-05	14306	ebi-a-GCST90016926	rs3922732	C	T	13.5855	0.00094886509116867
9	82485327	-0.0775052	0.0171554	5.28E-06	14306	ebi-a-GCST90016926	rs112135816	T	G	20.4108	0.00142489616625677
9	93936160	-0.0505324	0.0119495	3.70E-05	14306	ebi-a-GCST90016926	rs2387629	A	G	17.883	0.00124864867836515
9	104943859	-0.0572255	0.0132173	1.69E-05	14306	ebi-a-GCST90016926	rs320206	C	T	18.7454	0.00130878233982647
10	102405390	0.050036	0.0113441	1.02E-05	14306	ebi-a-GCST90016926	rs2489052	C	A	19.4547	0.00135824243765163
10	20522547	0.169984	0.0417916	4.16E-05	14306	ebi-a-GCST90016926	rs117353247	G	A	16.5439	0.00115525692158733
10	66909133	-0.0554359	0.0138629	3.79E-05	14306	ebi-a-GCST90016926	rs73296001	G	A	15.9909	0.00111668653951943
11	63783352	-0.0820046	0.0196328	2.75E-05	14306	ebi-a-GCST90016926	rs559218	T	C	17.4466	0.00121821811940461
11	20763367	-0.0944052	0.0213287	6.85E-06	14306	ebi-a-GCST90016926	rs74776516	T	G	19.5913	0.00136776391420169
11	120897295	0.0561451	0.0129972	1.78E-05	14306	ebi-a-GCST90016926	rs7122879	T	C	18.6605	0.00130286799809425
12	106703716	-0.0525507	0.0126512	3.17E-05	14306	ebi-a-GCST90016926	rs10778463	C	G	17.2541	0.00120479322336866
12	3352921	-0.0559587	0.0133222	2.16E-05	14306	ebi-a-GCST90016926	rs600223	C	T	17.6434	0.00123194261262109
12	1396151	-0.106817	0.023298	3.34E-06	14306	ebi-a-GCST90016926	rs7302582	G	C	21.0205	0.00146739899810522
12	120012291	-0.0492017	0.011956	4.08E-05	14306	ebi-a-GCST90016926	rs1405785	G	T	16.9351	0.00118254323284595
12	131366160	-0.0716262	0.0174748	4.66E-05	14306	ebi-a-GCST90016926	rs117294145	C	T	16.8004	0.00117314610434312
13	23400484	0.0485702	0.0110132	1.15E-05	14306	ebi-a-GCST90016926	rs4770315	G	C	19.4497	0.0013578916083793
13	58545246	-0.0570888	0.0110683	2.35E-07	14306	ebi-a-GCST90016926	rs9537886	A	C	26.6036	0.00185641685311046
13	107387510	0.0543893	0.0132253	4.24E-05	14306	ebi-a-GCST90016926	rs1411737	T	C	16.9128	0.00118098715351408
14	66593668	-0.0563972	0.0124753	6.08E-06	14306	ebi-a-GCST90016926	rs2184675	A	T	20.4368	0.00142670943523208
14	83441058	-0.0938919	0.0212316	1.21E-05	14306	ebi-a-GCST90016926	rs35716880	T	C	19.5565	0.00136533726173018
14	104575869	0.0553965	0.0133164	4.05E-05	14306	ebi-a-GCST90016926	rs1771011	A	G	17.3058	0.0012083934743788
15	56786407	-0.119768	0.0283428	1.45E-05	14306	ebi-a-GCST90016926	rs75242906	C	T	17.8565	0.00124679993984753
15	71522509	0.0516967	0.0115503	6.61E-06	14306	ebi-a-GCST90016926	rs28480294	C	T	20.0327	0.00139853651647254
15	38536173	-0.0699293	0.0162438	1.82E-05	14306	ebi-a-GCST90016926	rs7350763	G	A	18.5329	0.0012939671959762
16	78533398	0.15809	0.0390572	4.97E-05	14306	ebi-a-GCST90016926	rs2738734	A	C	16.3835	0.00114406826564537
16	3208911	-0.0556316	0.0138538	3.73E-05	14306	ebi-a-GCST90016926	rs2717666	A	G	16.1252	0.00112605203292015
16	85945839	0.0489475	0.0110321	9.13E-06	14306	ebi-a-GCST90016926	rs147968	C	T	19.6854	0.00137432635909967
18	2282483	-0.0480604	0.0117349	4.00E-05	14306	ebi-a-GCST90016926	rs7226573	A	G	16.7732	0.00117124974423281
18	26569901	0.0537051	0.0116008	4.47E-06	14306	ebi-a-GCST90016926	rs9964679	A	G	21.4316	0.00149605466873395
19	2447322	-0.0744638	0.0185869	4.55E-05	14306	ebi-a-GCST90016926	rs4806850	G	C	16.0501	0.00112080982544204
20	29836081	0.0738409	0.0151678	1.04E-06	14306	ebi-a-GCST90016926	rs67737557	C	G	23.7	0.0016541401209692
20	16192242	0.0602728	0.0140172	1.60E-05	14306	ebi-a-GCST90016926	rs6043812	T	A	18.4893	0.00129092701260324
1	63785457	0.0510568	0.0116785	1.39E-05	14306	ebi-a-GCST90016927	rs2235949	G	C	19.1132	0.00133442948566542
1	181306353	-0.0497607	0.0117903	1.35E-05	14306	ebi-a-GCST90016927	rs12118009	G	A	17.8124	0.00124372759194893
1	102960989	-0.0592004	0.0132244	6.73E-06	14306	ebi-a-GCST90016927	rs1340391	T	C	20.04	0.0013990453869927
1	10644351	-0.0740746	0.0147633	1.80E-06	14306	ebi-a-GCST90016927	rs11585893	A	G	25.1751	0.00175691418520301
1	206727445	-0.0483982	0.0116978	2.97E-05	14306	ebi-a-GCST90016927	rs10863706	T	C	17.1179	0.00119528953330834
1	94455420	-0.0801381	0.0191366	4.94E-05	14306	ebi-a-GCST90016927	rs11165057	T	G	17.5367	0.0012245003217957
1	157483865	-0.0478962	0.0114141	2.69E-05	14306	ebi-a-GCST90016927	rs3811037	T	C	17.6084	0.00122949559743865
2	67277650	0.193347	0.047259	2.41E-05	14306	ebi-a-GCST90016927	rs6737273	A	C	16.7381	0.00116880057985404
2	147469853	-0.0429909	0.0105739	4.83E-05	14306	ebi-a-GCST90016927	rs13008521	G	A	16.5304	0.00115431296526214
2	22448244	-0.113459	0.0272831	3.53E-05	14306	ebi-a-GCST90016927	rs72798143	A	C	17.2938	0.00120755861024369
3	77215327	-0.0488038	0.0107412	5.86E-06	14306	ebi-a-GCST90016927	rs66710942	T	C	20.6444	0.00144117865785997
3	123960008	0.0460353	0.0110976	3.91E-05	14306	ebi-a-GCST90016927	rs9835111	C	A	17.2077	0.0012015564429404
3	62019400	-0.0528153	0.0117124	7.65E-06	14306	ebi-a-GCST90016927	rs2366421	T	A	20.3342	0.00141955840145316
3	154172230	-0.0604094	0.0140375	1.74E-05	14306	ebi-a-GCST90016927	rs4679735	C	T	18.5195	0.00129303441313387
3	172339351	0.0494003	0.0113604	1.42E-05	14306	ebi-a-GCST90016927	rs234027	G	A	18.9091	0.00132020292083148
3	10593224	0.0538565	0.0105251	3.38E-07	14306	ebi-a-GCST90016927	rs6795673	C	T	26.1833	0.00182714093022681
4	149165761	-0.0585922	0.0133494	1.32E-05	14306	ebi-a-GCST90016927	rs3846320	G	A	19.2644	0.00134497467716982
4	124837654	0.0476385	0.010793	1.08E-05	14306	ebi-a-GCST90016927	rs28525675	A	G	19.4819	0.00136013870132659
4	171672733	0.13215	0.0314875	2.11E-05	14306	ebi-a-GCST90016927	rs1522573	T	C	17.614	0.00122988926184561
4	165647164	-0.049951	0.0122428	4.37E-05	14306	ebi-a-GCST90016927	rs1881523	A	G	16.6467	0.00116242310952424
5	125936318	0.104671	0.0261697	1.05E-05	14306	ebi-a-GCST90016927	rs28365789	G	A	15.9976	0.00111715211687721
6	163545782	-0.0530372	0.0131175	3.71E-05	14306	ebi-a-GCST90016927	rs578647	G	A	16.3478	0.00114157767049828
6	168616077	0.18328	0.0462119	4.94E-05	14306	ebi-a-GCST90016927	rs77779266	T	C	15.7298	0.00109846868324151
6	29143451	0.0818398	0.0170319	1.29E-06	14306	ebi-a-GCST90016927	rs28757219	T	A	23.0889	0.00161155438614674
6	41519430	-0.059205	0.0131195	7.48E-06	14306	ebi-a-GCST90016927	rs13207588	A	G	20.3649	0.0014216962816443
6	118691447	-0.0896525	0.0224976	4.44E-05	14306	ebi-a-GCST90016927	rs117766059	A	G	15.8801	0.00110895276090124
7	36957350	-0.0659439	0.0157999	4.66E-05	14306	ebi-a-GCST90016927	rs6462723	A	G	17.4197	0.00121633865282586
7	79849267	0.0629287	0.0151949	4.82E-05	14306	ebi-a-GCST90016927	rs73151419	T	C	17.1515	0.00119763337139795
7	17600137	0.0862986	0.0212012	3.86E-05	14306	ebi-a-GCST90016927	rs73078703	G	C	16.5686	0.00115698133275375
7	154220051	0.0473291	0.0116151	4.43E-05	14306	ebi-a-GCST90016927	rs34095652	G	C	16.6039	0.00115944259856772
8	13255969	0.060545	0.0139858	2.56E-05	14306	ebi-a-GCST90016927	rs17216985	C	G	18.7405	0.00130844603564029
8	51867682	-0.165081	0.0393348	2.90E-05	14306	ebi-a-GCST90016927	rs112184802	T	C	17.6133	0.00122983924318693
9	112855426	-0.0607475	0.0129865	3.42E-06	14306	ebi-a-GCST90016927	rs495004	C	G	21.8813	0.00152739453394895
10	87724145	-0.0616517	0.0145431	2.83E-05	14306	ebi-a-GCST90016927	rs7919945	A	C	17.9712	0.00125479661131337
10	10806831	-0.0633508	0.0154823	1.70E-05	14306	ebi-a-GCST90016927	rs12357120	T	A	16.743	0.00116914317582737
10	121435955	-0.0475257	0.0116161	3.38E-05	14306	ebi-a-GCST90016927	rs196294	C	A	16.7393	0.00116888267786633
10	105346764	0.0512985	0.0118098	1.60E-05	14306	ebi-a-GCST90016927	rs2840221	C	T	18.8679	0.00131732902116763
11	7351487	0.143233	0.033576	1.88E-05	14306	ebi-a-GCST90016927	rs72855083	G	A	18.1982	0.00127062847859636
12	128971704	-0.108879	0.0264741	4.81E-05	14306	ebi-a-GCST90016927	rs11059715	G	A	16.914	0.00118106853811923
12	14469164	-0.0477291	0.0112716	2.69E-05	14306	ebi-a-GCST90016927	rs2080615	C	T	17.9306	0.00125196961312826
12	23384811	0.0497583	0.0118681	4.04E-05	14306	ebi-a-GCST90016927	rs7966507	G	C	17.578	0.00122737649713115
12	56711371	0.132164	0.0319325	3.34E-05	14306	ebi-a-GCST90016927	rs3809129	T	C	17.1301	0.00119614331143326
12	83423108	-0.0466866	0.0110737	2.60E-05	14306	ebi-a-GCST90016927	rs10862569	T	A	17.7746	0.00124108679123746
12	105131199	0.0455099	0.0111637	4.81E-05	14306	ebi-a-GCST90016927	rs4964835	C	G	16.6186	0.00116046933370662
12	115627815	-0.0758201	0.0178276	1.40E-05	14306	ebi-a-GCST90016927	rs16945128	A	C	18.0877	0.00126292225128546
13	111002576	-0.0785507	0.0192691	2.48E-05	14306	ebi-a-GCST90016927	rs9559775	A	G	16.6179	0.00116042078606226
13	24910476	0.0604456	0.0129128	2.13E-06	14306	ebi-a-GCST90016927	rs9507307	C	T	21.9123	0.00152955904915651
13	36402152	0.0539936	0.0127541	2.83E-05	14306	ebi-a-GCST90016927	rs2296643	G	T	17.9219	0.00125136392793328
14	105585321	0.0790324	0.0192962	3.32E-05	14306	ebi-a-GCST90016927	rs12890937	T	A	16.7752	0.00117138654428112
14	22045949	-0.0782325	0.0167634	5.02E-06	14306	ebi-a-GCST90016927	rs2023437	T	C	21.7796	0.00152030924215582
15	40217759	-0.0935337	0.0227382	1.95E-05	14306	ebi-a-GCST90016927	rs58498873	C	T	16.9209	0.00118155275769336
15	66522062	-0.0514385	0.0121453	1.91E-05	14306	ebi-a-GCST90016927	rs11633990	C	T	17.9374	0.00125244402679165
16	22980461	0.0503187	0.0120697	2.56E-05	14306	ebi-a-GCST90016927	rs1110459	G	C	17.3806	0.00121361514029868
16	25907636	-0.0541497	0.0134366	4.73E-05	14306	ebi-a-GCST90016927	rs34834688	T	C	16.241	0.00113413043439635
17	18634541	0.0804725	0.0198843	4.54E-05	14306	ebi-a-GCST90016927	rs8073459	T	C	16.3785	0.00114372042326139
17	12545724	-0.0453342	0.0109442	2.92E-05	14306	ebi-a-GCST90016927	rs9901143	G	C	17.1587	0.00119813488654143
18	37908736	-0.124016	0.0305832	4.53E-05	14306	ebi-a-GCST90016927	rs77814348	T	C	16.4433	0.00114824120238803
18	7025388	-0.122868	0.0288835	3.20E-05	14306	ebi-a-GCST90016927	rs117964676	G	A	18.0958	0.00126348871384459
19	24342250	0.0880978	0.0187002	2.69E-06	14306	ebi-a-GCST90016927	rs17619981	T	G	22.1941	0.00154919751877754
19	49523088	-0.0468446	0.0108491	1.60E-05	14306	ebi-a-GCST90016927	rs10423795	T	C	18.6437	0.00130169266486378
19	18475308	0.047564	0.0110104	1.33E-05	14306	ebi-a-GCST90016927	rs4808788	T	C	18.6617	0.00130294719079737
20	58605432	0.0812515	0.0164479	6.81E-07	14306	ebi-a-GCST90016927	rs66474973	G	T	24.4029	0.00170311539674498
20	47397253	-0.047068	0.011167	2.57E-05	14306	ebi-a-GCST90016927	rs62210126	A	G	17.7655	0.00124045752376857
20	49474234	-0.0542946	0.0132775	4.00E-05	14306	ebi-a-GCST90016927	rs6020796	A	C	16.7217	0.00116765824516707
20	8253805	-0.0440612	0.0106643	3.74E-05	14306	ebi-a-GCST90016927	rs2749968	A	G	17.0706	0.00119198955418234
22	48770418	0.052597	0.0124911	1.87E-05	14306	ebi-a-GCST90016927	rs133695	C	G	17.7305	0.00123801264522479
1	156223056	-0.152867	0.037679	4.60E-05	14306	ebi-a-GCST90016928	rs75854315	A	G	16.46	0.0011494015588274
1	242767252	-0.0821108	0.0172701	2.59E-06	14306	ebi-a-GCST90016928	rs12748533	G	T	22.6053	0.0015778567251912
2	53139362	-0.176187	0.0347133	5.12E-07	14306	ebi-a-GCST90016928	rs17043785	T	C	25.7606	0.00179769902757136
2	125189387	-0.0815269	0.0191739	3.02E-05	14306	ebi-a-GCST90016928	rs10198947	T	C	18.0793	0.00126233571162962
2	153376298	0.137425	0.0321398	3.90E-05	14306	ebi-a-GCST90016928	rs75716586	G	A	18.2829	0.00127653551979216
2	240491470	-0.102918	0.023988	1.33E-05	14306	ebi-a-GCST90016928	rs1882675	A	G	18.4075	0.00128522323929348
2	77786215	0.0728542	0.0170225	1.72E-05	14306	ebi-a-GCST90016928	rs12612081	T	C	18.3173	0.0012789371691777
2	129764922	0.0913901	0.022618	4.42E-05	14306	ebi-a-GCST90016928	rs10188507	G	C	16.3264	0.00114008436376039
2	180139575	0.108861	0.0265479	3.49E-05	14306	ebi-a-GCST90016928	rs35092514	C	A	16.8145	0.00117413104993154
3	158653545	0.122574	0.0272389	7.83E-06	14306	ebi-a-GCST90016928	rs61508842	T	C	20.2497	0.00141366239492063
3	112100640	-0.0772346	0.0186029	3.31E-05	14306	ebi-a-GCST90016928	rs11709796	A	G	17.237	0.00120359941329754
4	76568785	-0.0915381	0.0221766	3.47E-05	14306	ebi-a-GCST90016928	rs17215400	C	A	17.0378	0.00118970522749961
4	36055637	-0.0725116	0.0172092	3.73E-05	14306	ebi-a-GCST90016928	rs7676461	C	T	17.7539	0.00123964520839491
4	72450344	-0.176268	0.0423048	3.90E-05	14306	ebi-a-GCST90016928	rs2045047	T	C	17.3607	0.00121222539484047
4	149300138	-0.0956546	0.0205228	6.10E-06	14306	ebi-a-GCST90016928	rs6831034	T	A	21.7239	0.00151642842474127
5	164763068	0.0842142	0.0183739	8.78E-06	14306	ebi-a-GCST90016928	rs11135366	C	G	21.0072	0.00146646975193464
6	63236747	-0.0867065	0.0195709	7.09E-06	14306	ebi-a-GCST90016928	rs78609301	A	G	19.6283	0.00137034107204234
6	151515172	0.123071	0.0275665	9.49E-06	14306	ebi-a-GCST90016928	rs10872669	G	A	19.9319	0.00139150878899847
6	48464748	0.0749874	0.018228	3.70E-05	14306	ebi-a-GCST90016928	rs611749	A	G	16.9238	0.00118175518671935
6	106890953	-0.068885	0.0161221	1.89E-05	14306	ebi-a-GCST90016928	rs7753319	T	C	18.256	0.00127466092174517
7	29605935	-0.0944449	0.0225332	1.79E-05	14306	ebi-a-GCST90016928	rs2302617	A	G	17.5676	0.00122665017042611
7	90714667	-0.0850266	0.0163382	3.16E-07	14306	ebi-a-GCST90016928	rs941000	T	C	27.0833	0.00188982761293803
8	77483165	-0.120834	0.0300032	4.03E-05	14306	ebi-a-GCST90016928	rs34794774	T	C	16.2197	0.00113264410572546
8	97097254	0.0832156	0.0201748	3.06E-05	14306	ebi-a-GCST90016928	rs2543090	C	T	17.0134	0.00118800227044276
8	62378119	-0.237379	0.054232	1.82E-05	14306	ebi-a-GCST90016928	rs118087460	T	C	19.159	0.00133762549097883
8	14341992	0.0654352	0.0158647	3.91E-05	14306	ebi-a-GCST90016928	rs7829572	G	A	17.0121	0.00118791516652223
8	32255798	-0.133174	0.0325783	4.58E-05	14306	ebi-a-GCST90016928	rs13251374	T	A	16.7102	0.00116685662292389
9	34285586	-0.0854318	0.0209716	4.55E-05	14306	ebi-a-GCST90016928	rs11790980	A	C	16.595	0.0011588171690097
9	9009851	0.0682609	0.016349	3.71E-05	14306	ebi-a-GCST90016928	rs1124202	G	T	17.4326	0.00121723706859024
11	3231668	0.0692687	0.016818	3.90E-05	14306	ebi-a-GCST90016928	rs78192503	A	T	16.9639	0.00118454926662299
11	77383424	-0.0977417	0.0235897	4.44E-05	14306	ebi-a-GCST90016928	rs72947606	C	G	17.1678	0.00119877177027326
11	100736631	-0.0667108	0.0160163	3.36E-05	14306	ebi-a-GCST90016928	rs2099853	A	G	17.3487	0.00121139000847276
12	34078137	-0.17579	0.0395502	1.16E-05	14306	ebi-a-GCST90016928	rs117439560	C	A	19.7556	0.00137922163469303
12	3873404	0.0672798	0.0159559	2.57E-05	14306	ebi-a-GCST90016928	rs10848926	T	C	17.7798	0.00124145156421499
14	33521929	0.102786	0.0251686	3.22E-05	14306	ebi-a-GCST90016928	rs12883961	C	T	16.6782	0.00116462531792302
15	57929661	0.0896416	0.0212461	2.47E-05	14306	ebi-a-GCST90016928	rs11635989	G	A	17.8017	0.00124297702549131
15	47340971	0.084048	0.0177806	2.41E-06	14306	ebi-a-GCST90016928	rs1850003	A	G	22.3441	0.00155964790515529
17	21205200	0.0843019	0.0187308	8.43E-06	14306	ebi-a-GCST90016928	rs7217209	C	T	20.2564	0.00141413211946251
17	2924627	0.0929869	0.0228357	3.75E-05	14306	ebi-a-GCST90016928	rs12951691	A	G	16.5812	0.00115785516705142
18	50463966	0.136864	0.0330887	2.24E-05	14306	ebi-a-GCST90016928	rs80098946	A	G	17.1088	0.00119465472209933
21	42269344	-0.0741446	0.0176554	3.11E-05	14306	ebi-a-GCST90016928	rs10854409	T	A	17.6362	0.00123143443653768
22	25943322	0.0847328	0.0165856	3.82E-07	14306	ebi-a-GCST90016928	rs738193	T	C	26.1	0.00182134207328447
22	50932016	-0.129561	0.0340737	4.94E-05	14306	ebi-a-GCST90016928	rs9616855	A	G	14.4581	0.00100974971749367
22	47792613	0.0990143	0.0233908	3.71E-05	14306	ebi-a-GCST90016928	rs4823638	C	T	17.9187	0.00125113590832196
1	118533245	-0.114997	0.0271718	3.83E-05	14306	ebi-a-GCST90016929	rs10923462	T	G	17.9117	0.00125064834264696
1	119832450	-0.0732572	0.0176518	2.93E-05	14306	ebi-a-GCST90016929	rs112738873	T	C	17.2235	0.0012026590131475
1	101716629	0.134468	0.0332953	4.28E-05	14306	ebi-a-GCST90016929	rs1406866	G	A	16.3107	0.00113898914808698
1	207003374	-0.0594999	0.0138325	1.53E-05	14306	ebi-a-GCST90016929	rs12022129	A	G	18.5025	0.001291850346783
2	165203117	0.0565553	0.0135031	3.54E-05	14306	ebi-a-GCST90016929	rs2892906	A	G	17.542	0.00122486964343414
2	189793211	-0.0524657	0.0124906	2.78E-05	14306	ebi-a-GCST90016929	rs72910739	T	G	17.6435	0.00123194546561776
2	220361486	-0.052328	0.0121082	1.51E-05	14306	ebi-a-GCST90016929	rs2010592	A	G	18.6771	0.00130402194428257
2	192878532	0.0584045	0.0122081	1.57E-06	14306	ebi-a-GCST90016929	rs13020688	G	A	22.8874	0.0015975137942105
2	138770265	0.0892548	0.0222624	4.72E-05	14306	ebi-a-GCST90016929	rs76825075	A	C	16.0738	0.00112246793123824
2	136616754	-0.11707	0.0126703	5.94E-20	14306	ebi-a-GCST90016929	rs182549	T	C	85.3724	0.00593301694437238
2	137603404	0.0637133	0.0144305	8.80E-06	14306	ebi-a-GCST90016929	rs10496759	G	C	19.4938	0.00136096976024568
2	200288718	0.0548058	0.0128409	1.94E-05	14306	ebi-a-GCST90016929	rs10497836	T	C	18.2164	0.00127189682899938
2	49906864	0.0577763	0.0117388	8.88E-07	14306	ebi-a-GCST90016929	rs4567981	T	A	24.2243	0.00169067321647687
3	14452212	0.0603847	0.0153124	4.79E-05	14306	ebi-a-GCST90016929	rs73815257	A	G	15.5513	0.00108602015391608
3	151085578	-0.0500481	0.0124599	4.14E-05	14306	ebi-a-GCST90016929	rs3732764	A	C	16.1341	0.00112667586082615
3	55090702	-0.0494837	0.0119744	3.44E-05	14306	ebi-a-GCST90016929	rs165388	A	T	17.0772	0.00119245259101727
3	54759606	-0.0894543	0.0227506	1.15E-05	14306	ebi-a-GCST90016929	rs677010	T	C	15.4603	0.00107966764120821
3	70323247	-0.0748213	0.018036	4.64E-05	14306	ebi-a-GCST90016929	rs11915742	T	C	17.2096	0.00120168418628303
3	21546713	0.0605516	0.0148498	4.17E-05	14306	ebi-a-GCST90016929	rs233164	A	T	16.6269	0.00116104221006133
4	128432062	-0.0624741	0.0143107	1.48E-05	14306	ebi-a-GCST90016929	rs7653949	C	T	19.058	0.00133058465274431
4	81130808	0.0496259	0.0120035	4.26E-05	14306	ebi-a-GCST90016929	rs7664600	G	A	17.0923	0.0011935066801368
4	161211924	0.0562	0.0126395	7.24E-06	14306	ebi-a-GCST90016929	rs10857328	T	A	19.7703	0.00138024281610989
4	1517826	0.053673	0.0120586	8.66E-06	14306	ebi-a-GCST90016929	rs55888705	A	G	19.8115	0.00138311841732368
4	172801248	0.0478217	0.0117223	3.88E-05	14306	ebi-a-GCST90016929	rs17057538	C	T	16.6427	0.00116214909366318
5	111793954	-0.107349	0.0250124	1.97E-05	14306	ebi-a-GCST90016929	rs163622	T	C	18.4198	0.00128608264017499
5	521096	0.0569873	0.0116907	1.15E-06	14306	ebi-a-GCST90016929	rs4957061	T	C	23.7616	0.00165842862153488
5	125991946	0.214285	0.0521772	1.48E-05	14306	ebi-a-GCST90016929	rs76902682	G	A	16.8664	0.00117774890895909
5	142793467	-0.0942612	0.0208421	4.85E-06	14306	ebi-a-GCST90016929	rs73797465	T	G	20.4542	0.00142792334577948
5	169748189	-0.0892981	0.0183177	1.04E-06	14306	ebi-a-GCST90016929	rs76671854	C	G	23.7653	0.00165868567988803
6	90154461	0.052167	0.0126032	4.51E-05	14306	ebi-a-GCST90016929	rs61654270	T	C	17.1329	0.00119633468441024
6	14617591	0.0553965	0.0120669	3.82E-06	14306	ebi-a-GCST90016929	rs857444	C	T	21.0753	0.00147121557179746
6	97406220	-0.0914312	0.0202604	7.28E-06	14306	ebi-a-GCST90016929	rs6899771	A	G	20.3654	0.00142173095075168
6	130403816	0.0474258	0.0118838	4.75E-05	14306	ebi-a-GCST90016929	rs6569650	A	G	15.9264	0.00111218715673264
7	95142413	-0.0553371	0.012644	1.53E-05	14306	ebi-a-GCST90016929	rs73235071	A	C	19.1542	0.00133728862332816
7	48090640	-0.0657219	0.0157203	3.13E-05	14306	ebi-a-GCST90016929	rs2686789	C	A	17.4783	0.00122042392445285
7	25282158	0.0507573	0.0123492	4.15E-05	14306	ebi-a-GCST90016929	rs2158249	G	T	16.8935	0.00117963937599016
7	27433363	0.0532298	0.0126805	3.11E-05	14306	ebi-a-GCST90016929	rs10240666	G	A	17.6213	0.00123039548193932
8	39237843	0.0773171	0.0192617	4.91E-05	14306	ebi-a-GCST90016929	rs12114902	G	A	16.1125	0.00112516303232264
8	65654844	0.156611	0.0377688	3.32E-05	14306	ebi-a-GCST90016929	rs80083040	T	G	17.194	0.00120060161405136
9	117039111	0.049241	0.0120755	4.74E-05	14306	ebi-a-GCST90016929	rs1766059	G	A	16.6281	0.00116113152480638
9	133285022	-0.0503277	0.0121761	3.80E-05	14306	ebi-a-GCST90016929	rs3926856	T	C	17.0843	0.00119294893149039
10	126089703	-0.0676904	0.0159137	2.02E-05	14306	ebi-a-GCST90016929	rs2491158	A	G	18.0931	0.00126329662742017
10	16480742	-0.127326	0.0311458	2.24E-05	14306	ebi-a-GCST90016929	rs10904740	T	C	16.7123	0.0011669992899352
11	13098051	0.0537537	0.0123746	9.95E-06	14306	ebi-a-GCST90016929	rs10831953	G	A	18.8692	0.00131742032724248
11	71221248	-0.0536959	0.0126893	1.51E-05	14306	ebi-a-GCST90016929	rs4945008	G	A	17.9063	0.00125027656933319
12	66889425	0.0633797	0.0156472	4.10E-05	14306	ebi-a-GCST90016929	rs11176233	T	C	16.4069	0.00114570216058375
12	20984248	0.0531552	0.0118904	1.13E-05	14306	ebi-a-GCST90016929	rs7971116	G	A	19.9847	0.00139519443000998
12	51799360	-0.070944	0.0176367	4.58E-05	14306	ebi-a-GCST90016929	rs60061083	G	T	16.1807	0.00112992128556265
12	20378911	-0.0613031	0.0128844	2.28E-06	14306	ebi-a-GCST90016929	rs10841473	G	C	22.6379	0.00158012771315829
12	32212255	-0.0491935	0.0118477	2.93E-05	14306	ebi-a-GCST90016929	rs2630570	G	T	17.2404	0.00120383429912387
12	113655564	-0.0862895	0.0209924	4.50E-05	14306	ebi-a-GCST90016929	rs117017224	T	C	16.8963	0.00117983566120033
13	112859829	0.110676	0.0200996	1.74E-08	14306	ebi-a-GCST90016929	rs7322849	T	C	30.3202	0.00211521724464426
13	34632994	0.0471681	0.0116001	4.89E-05	14306	ebi-a-GCST90016929	rs693166	C	T	16.5338	0.00115455357835803
14	95195813	-0.0781883	0.0196326	4.51E-05	14306	ebi-a-GCST90016929	rs79593173	A	C	15.8609	0.00110761570574016
15	49235872	-0.054465	0.0135043	4.52E-05	14306	ebi-a-GCST90016929	rs34418609	T	A	16.2664	0.00113589912440067
15	92463303	-0.0551726	0.0124655	6.87E-06	14306	ebi-a-GCST90016929	rs7174549	T	C	19.5897	0.0013676520577731
16	49406029	-0.0667395	0.0157848	2.08E-05	14306	ebi-a-GCST90016929	rs111347930	A	G	17.8767	0.00124821040740878
16	81161295	-0.0897498	0.0212509	2.17E-05	14306	ebi-a-GCST90016929	rs17184291	G	A	17.8366	0.00124541361386463
16	898055	0.0810099	0.019073	8.53E-06	14306	ebi-a-GCST90016929	rs12446429	T	C	18.0401	0.0012596018510017
16	81785592	-0.0532861	0.0120903	1.05E-05	14306	ebi-a-GCST90016929	rs4889377	G	A	19.4247	0.0013561472513355
17	15283701	-0.0510473	0.0119271	1.77E-05	14306	ebi-a-GCST90016929	rs4792592	T	C	18.3179	0.00127897637448977
17	75389416	0.0550319	0.0137093	4.44E-05	14306	ebi-a-GCST90016929	rs454845	T	C	16.1138	0.00112525767635627
17	72897722	-0.0632518	0.013817	5.37E-06	14306	ebi-a-GCST90016929	rs540489	T	G	20.9565	0.00146293473523013
18	4304187	-0.0728589	0.0164821	6.00E-06	14306	ebi-a-GCST90016929	rs677208	C	G	19.5407	0.00136423674972822
18	53952653	0.223386	0.0537726	2.68E-05	14306	ebi-a-GCST90016929	rs60869134	T	C	17.258	0.00120505997939003
19	49545872	0.0514757	0.0122188	2.44E-05	14306	ebi-a-GCST90016929	rs7260002	C	A	17.7479	0.00123922847628674
20	5117464	0.0534539	0.0125804	1.94E-05	14306	ebi-a-GCST90016929	rs261343	G	A	18.0539	0.00126056310398853
21	31861790	0.216291	0.0502534	1.76E-05	14306	ebi-a-GCST90016929	rs75344046	C	T	18.5245	0.00129338084130849
22	18354272	-0.0516112	0.0120252	1.76E-05	14306	ebi-a-GCST90016929	rs5746486	T	C	18.4206	0.00128613594100776
1	97012432	0.0730368	0.0175933	1.22E-05	14306	ebi-a-GCST90016930	rs12567789	G	A	17.2341	0.00120339558293531
1	76962558	-0.179017	0.0424375	2.77E-05	14306	ebi-a-GCST90016930	rs75325512	G	C	17.7946	0.00124248605915031
2	230943099	0.0912557	0.0211894	1.73E-05	14306	ebi-a-GCST90016930	rs62190261	A	C	18.5474	0.00129497807349953
2	46724178	-0.0480406	0.0109201	1.08E-05	14306	ebi-a-GCST90016930	rs4953394	G	T	19.3537	0.00135119770473055
2	36967402	0.0680219	0.0162829	2.87E-05	14306	ebi-a-GCST90016930	rs13411045	T	C	17.4515	0.00121856013889962
3	109987650	0.061776	0.0148481	3.57E-05	14306	ebi-a-GCST90016930	rs2399304	T	C	17.31	0.00120869034918468
3	16872683	-0.0948373	0.0231772	3.07E-05	14306	ebi-a-GCST90016930	rs78155913	T	A	16.7431	0.00116915171496956
3	20053581	0.0473911	0.0113767	3.76E-05	14306	ebi-a-GCST90016930	rs2686326	T	C	17.3525	0.00121164929308247
4	70543614	0.110587	0.0273482	4.34E-05	14306	ebi-a-GCST90016930	rs7697240	C	T	16.3512	0.00114181827229211
4	1501135	-0.153744	0.0357804	1.33E-05	14306	ebi-a-GCST90016930	rs143762454	C	T	18.4632	0.0012891048890997
4	46980679	-0.0476758	0.0110649	1.66E-05	14306	ebi-a-GCST90016930	rs13132953	T	G	18.5653	0.0012962243694072
4	156131004	-0.0504471	0.0120398	3.01E-05	14306	ebi-a-GCST90016930	rs10461257	A	G	17.5563	0.00122586783510224
4	123793087	0.0480997	0.0109957	1.09E-05	14306	ebi-a-GCST90016930	rs11725156	T	G	19.1355	0.00133598281393567
4	58230746	-0.0672279	0.0161691	3.16E-05	14306	ebi-a-GCST90016930	rs6846512	C	T	17.2873	0.00120710580738363
4	138371307	0.109828	0.028216	3.06E-05	14306	ebi-a-GCST90016930	rs10000182	G	A	15.1508	0.00105807875501841
1	3041519	0.0563367	0.012392	5.27E-06	14306	ebi-a-GCST90016931	rs2817172	C	T	20.6681	0.00144283088821782
1	230868652	-0.0728377	0.0166821	1.74E-05	14306	ebi-a-GCST90016931	rs2478516	C	T	19.0639	0.00133099087573691
1	1165539	0.0602997	0.0152997	4.85E-05	14306	ebi-a-GCST90016931	rs11260563	A	G	15.5333	0.00108476485970312
1	101804809	0.0536759	0.0119436	8.10E-06	14306	ebi-a-GCST90016931	rs10875374	T	C	20.1971	0.00140999600776613
1	103107137	0.0924399	0.0226932	4.31E-05	14306	ebi-a-GCST90016931	rs12038392	T	C	16.5931	0.00115868783559341
1	155676492	-0.131277	0.0332529	1.76E-05	14306	ebi-a-GCST90016931	rs11264403	G	A	15.5854	0.00108839813818961
1	83252771	0.10549	0.0249525	2.30E-05	14306	ebi-a-GCST90016931	rs11586026	A	T	17.8729	0.0012479426904591
2	209120258	0.0614062	0.0150186	3.59E-05	14306	ebi-a-GCST90016931	rs12478635	T	G	16.7173	0.00116734915551976
2	58475997	0.0860245	0.0216984	4.88E-05	14306	ebi-a-GCST90016931	rs2215962	A	G	15.7177	0.00109762612667247
2	46376459	-0.078497	0.0188044	2.99E-05	14306	ebi-a-GCST90016931	rs77022564	A	G	17.4256	0.00121674874312152
2	179949419	-0.0762723	0.0182504	2.23E-05	14306	ebi-a-GCST90016931	rs11886389	T	A	17.4658	0.00121955513722705
2	239524082	-0.0615464	0.0146794	1.95E-05	14306	ebi-a-GCST90016931	rs1027928	A	G	17.5788	0.00122743302547471
2	118482463	-0.0699714	0.0169921	3.70E-05	14306	ebi-a-GCST90016931	rs72961848	T	C	16.9569	0.00118406345697715
3	104877638	0.16385	0.0397006	4.11E-05	14306	ebi-a-GCST90016931	rs73180186	G	A	17.0333	0.001189390310411
3	132596627	0.0748236	0.016246	5.34E-06	14306	ebi-a-GCST90016931	rs12186080	G	A	21.2121	0.00148075510896083
3	49374250	0.184241	0.0432018	2.36E-05	14306	ebi-a-GCST90016931	rs141260127	T	C	18.1873	0.00126987078122116
3	111482845	-0.0616944	0.013693	6.91E-06	14306	ebi-a-GCST90016931	rs12490337	C	G	20.2999	0.00141716646864934
3	178093371	-0.169362	0.0396748	2.20E-05	14306	ebi-a-GCST90016931	rs73181122	T	G	18.2223	0.00127230737784074
4	175629697	0.0684106	0.016767	4.19E-05	14306	ebi-a-GCST90016931	rs72706187	C	T	16.647	0.00116244772152785
4	159487229	-0.130948	0.0309651	3.05E-05	14306	ebi-a-GCST90016931	rs74604191	T	C	17.8835	0.00124868423537403
4	172050379	0.0516622	0.0126802	4.14E-05	14306	ebi-a-GCST90016931	rs2063213	A	C	16.5994	0.00115913064554064
4	128387980	0.110399	0.0262805	2.23E-05	14306	ebi-a-GCST90016931	rs78969199	T	G	17.6467	0.00123216842750152
4	5640595	-0.0885703	0.0206093	1.55E-05	14306	ebi-a-GCST90016931	rs6850210	G	A	18.4693	0.00128953118772902
5	84997131	-0.213289	0.0490227	1.51E-05	14306	ebi-a-GCST90016931	rs115807074	A	G	18.9296	0.00132163217648919
6	48093014	0.0615805	0.0136198	9.08E-06	14306	ebi-a-GCST90016931	rs62397761	A	G	20.443	0.00142714209743899
6	99374400	0.0960684	0.0228741	2.65E-05	14306	ebi-a-GCST90016931	rs1011676	A	G	17.639	0.0012316302955136
6	6574384	-0.0542946	0.0129227	2.53E-05	14306	ebi-a-GCST90016931	rs1999652	G	T	17.6525	0.00123257574943874
6	165722832	-0.0734787	0.0168383	7.09E-06	14306	ebi-a-GCST90016931	rs550843	T	C	19.0426	0.00132950862329254
6	168410351	0.0695068	0.0158684	1.33E-05	14306	ebi-a-GCST90016931	rs12194885	C	T	19.1862	0.00133951836979257
6	144025782	-0.0492574	0.0118673	3.63E-05	14306	ebi-a-GCST90016931	rs9321935	T	C	17.2282	0.00120298126016595
6	80395021	-0.192597	0.0472508	3.84E-05	14306	ebi-a-GCST90016931	rs2812702	C	T	16.6142	0.00116016312579859
6	133668846	0.0779584	0.017905	1.26E-05	14306	ebi-a-GCST90016931	rs73559615	G	A	18.9573	0.00132356259621833
7	30934659	-0.106376	0.0241944	7.42E-06	14306	ebi-a-GCST90016931	rs4723021	T	C	19.3311	0.00134962640345947
9	9895445	-0.236781	0.0544945	2.72E-05	14306	ebi-a-GCST90016931	rs75054826	C	T	18.8794	0.00131812932184232
9	136710881	0.0814503	0.0179338	4.54E-06	14306	ebi-a-GCST90016931	rs12341505	G	A	20.6272	0.00143998312703317
9	108240821	-0.0705971	0.0167412	2.31E-05	14306	ebi-a-GCST90016931	rs10991666	C	A	17.7828	0.00124166222721952
10	43270264	-0.180969	0.0390911	3.81E-06	14306	ebi-a-GCST90016931	rs2795528	G	A	21.4315	0.00149604576158032
11	62809706	0.0582571	0.0140002	3.97E-05	14306	ebi-a-GCST90016931	rs10897319	T	C	17.3153	0.00120905578326456
11	124732530	-0.0666464	0.0162315	4.70E-05	14306	ebi-a-GCST90016931	rs10893301	G	T	16.8592	0.00117724540720316
11	98735575	-0.0488602	0.0119959	4.60E-05	14306	ebi-a-GCST90016931	rs10892356	C	G	16.5899	0.00115846761619928
11	88240038	-0.0719168	0.0160335	1.14E-05	14306	ebi-a-GCST90016931	rs12295563	C	T	20.1189	0.00140454649553733
12	108949660	-0.0847059	0.0205053	1.28E-05	14306	ebi-a-GCST90016931	rs4964266	G	C	17.0646	0.00119157056026056
12	43485015	0.102021	0.0245005	1.78E-05	14306	ebi-a-GCST90016931	rs116847295	C	T	17.3392	0.00121072532310845
13	40826366	0.128674	0.030373	2.59E-05	14306	ebi-a-GCST90016931	rs117136834	A	G	17.9476	0.00125315312969084
14	23263384	-0.0970914	0.0235214	4.59E-05	14306	ebi-a-GCST90016931	rs7155516	A	G	17.0387	0.00118976359228917
14	89772765	-0.212839	0.049615	2.64E-05	14306	ebi-a-GCST90016931	rs4994226	G	A	18.4025	0.0012848740392316
14	93527802	0.0581438	0.0141108	3.62E-05	14306	ebi-a-GCST90016931	rs1740591	C	T	16.9787	0.00118557996884484
15	88593597	-0.0574615	0.0135163	1.85E-05	14306	ebi-a-GCST90016931	rs4887351	C	T	18.0733	0.00126192161558031
16	87710690	0.0967773	0.0217471	8.24E-06	14306	ebi-a-GCST90016931	rs56188186	A	G	19.8036	0.0013825662221637
16	8626803	-0.0523202	0.0123672	2.40E-05	14306	ebi-a-GCST90016931	rs7500985	A	T	17.8977	0.00124967032419759
16	25715120	0.0552609	0.0129337	1.75E-05	14306	ebi-a-GCST90016931	rs12930938	G	C	18.2554	0.001274614716355
17	13737852	-0.0504291	0.0122591	4.45E-05	14306	ebi-a-GCST90016931	rs10521244	C	G	16.9217	0.0011816103534465
18	43132904	0.0506357	0.0121113	2.92E-05	14306	ebi-a-GCST90016931	rs888432	G	A	17.4796	0.00122051809642811
20	54156698	-0.155202	0.0347312	1.08E-05	14306	ebi-a-GCST90016931	rs17394442	T	C	19.9689	0.00139409278121697
21	20123283	-0.0533373	0.0129207	3.61E-05	14306	ebi-a-GCST90016931	rs9980561	C	T	17.0408	0.00118991348662926
21	27052875	-0.0524381	0.0120732	1.42E-05	14306	ebi-a-GCST90016931	rs2829861	G	C	18.8647	0.0013171014151713
22	32825944	-0.0494434	0.0119402	3.44E-05	14306	ebi-a-GCST90016931	rs5754080	G	A	17.1472	0.00119733490545347
22	47806774	0.0533035	0.0119011	7.90E-06	14306	ebi-a-GCST90016931	rs881532	G	A	20.0603	0.00140046127295414
22	47172915	0.0517605	0.0118995	1.36E-05	14306	ebi-a-GCST90016931	rs5769147	T	G	18.9208	0.00132101548587508
1	204056176	-0.0749503	0.0175039	2.46E-05	14306	ebi-a-GCST90016932	rs111373036	A	G	18.3348	0.00128015713540607
1	94861387	-0.0632164	0.0145656	1.54E-05	14306	ebi-a-GCST90016932	rs1765650	G	A	18.8366	0.00131514526151391
1	71391694	-0.078598	0.0165982	2.37E-06	14306	ebi-a-GCST90016932	rs7538034	T	G	22.4234	0.00156517615256435
1	172302544	-0.0607078	0.0139837	1.78E-05	14306	ebi-a-GCST90016932	rs911713	A	C	18.8471	0.00131587742672071
1	226492280	-0.0660017	0.0162565	4.55E-05	14306	ebi-a-GCST90016932	rs56321125	C	T	16.4838	0.00115106131344403
1	56849539	0.0662317	0.0138147	1.79E-06	14306	ebi-a-GCST90016932	rs6588624	A	G	22.9852	0.0016043313689564
1	36274130	0.140078	0.0322428	3.86E-05	14306	ebi-a-GCST90016932	rs116628323	A	G	18.8745	0.00131778385005121
1	840753	0.0626394	0.015244	3.40E-05	14306	ebi-a-GCST90016932	rs4970382	C	T	16.8849	0.00117903703036998
2	211891850	0.0635604	0.0145727	1.47E-05	14306	ebi-a-GCST90016932	rs6715026	C	T	19.0236	0.00132818474037588
2	121300355	0.102795	0.0246505	2.32E-05	14306	ebi-a-GCST90016932	rs66490173	G	A	17.3897	0.00121424787842067
2	61111489	0.0731604	0.0172794	2.95E-05	14306	ebi-a-GCST90016932	rs72807470	G	A	17.9265	0.00125168021181348
2	205616346	-0.165419	0.0352154	4.37E-06	14306	ebi-a-GCST90016932	rs13409132	A	G	22.0651	0.00154020529048899
2	35559282	-0.0604369	0.013811	1.21E-05	14306	ebi-a-GCST90016932	rs34855181	G	C	19.1494	0.00133695130294338
2	229942951	-0.0746375	0.0159136	2.50E-06	14306	ebi-a-GCST90016932	rs2191834	T	G	21.9977	0.00153550917633974
2	202450739	-0.0613825	0.0138976	9.33E-06	14306	ebi-a-GCST90016932	rs6755871	C	G	19.5079	0.00136194678544031
3	15564453	0.070194	0.0155364	6.85E-06	14306	ebi-a-GCST90016932	rs989682	A	G	20.4126	0.00142502463254748
3	36451990	0.112546	0.0273652	3.93E-05	14306	ebi-a-GCST90016932	rs9828927	A	G	16.9146	0.00118111482121352
3	65142725	0.0588061	0.0140062	2.82E-05	14306	ebi-a-GCST90016932	rs2371771	T	C	17.628	0.00123086867405568
3	102919995	0.168202	0.04036	3.07E-05	14306	ebi-a-GCST90016932	rs74615755	C	T	17.3684	0.00121276171633923
4	155632958	-0.0626993	0.0139364	6.83E-06	14306	ebi-a-GCST90016932	rs10517600	G	T	20.2406	0.00141303386495493
4	96074798	0.0696504	0.0167629	1.78E-05	14306	ebi-a-GCST90016932	rs112340661	A	G	17.2643	0.00120550096282572
5	178685790	0.0611552	0.0144079	2.57E-05	14306	ebi-a-GCST90016932	rs13178420	A	G	18.0163	0.00125794382388317
5	159564748	-0.103885	0.0246116	1.65E-05	14306	ebi-a-GCST90016932	rs78702499	T	C	17.8166	0.00124402148961222
5	67342603	-0.07149	0.0168054	1.75E-05	14306	ebi-a-GCST90016932	rs7706626	T	C	18.0964	0.00126353213787934
5	108606455	-0.126594	0.0303874	2.75E-05	14306	ebi-a-GCST90016932	rs72793047	A	G	17.3556	0.00121186720221374
5	4308946	-0.117807	0.026924	7.66E-06	14306	ebi-a-GCST90016932	rs34088226	A	G	19.1453	0.00133667132314165
5	142244898	-0.116224	0.0240367	3.94E-06	14306	ebi-a-GCST90016932	rs7725895	A	G	23.3799	0.00163183098267829
6	87349895	-0.0981506	0.0228738	1.00E-05	14306	ebi-a-GCST90016932	rs10485361	C	A	18.4124	0.00128556223329946
6	148666038	0.138373	0.0323776	2.88E-05	14306	ebi-a-GCST90016932	rs149304694	T	C	18.2647	0.00127526872713658
7	110410206	-0.0594469	0.0145595	3.89E-05	14306	ebi-a-GCST90016932	rs4727746	A	C	16.6711	0.00116413174130561
7	135450977	0.0597803	0.0143985	3.27E-05	14306	ebi-a-GCST90016932	rs7795809	G	A	17.2378	0.00120365250185169
7	9676206	0.0748608	0.0168512	1.11E-05	14306	ebi-a-GCST90016932	rs1532854	A	T	19.7355	0.00137781519524727
7	96668147	0.0700886	0.0167038	3.17E-05	14306	ebi-a-GCST90016932	rs1207716	C	T	17.6061	0.00122934132632032
7	150400196	0.110129	0.0252198	1.25E-05	14306	ebi-a-GCST90016932	rs28869932	A	G	19.0687	0.00133132485895063
8	95072566	0.0652215	0.0159422	4.89E-05	14306	ebi-a-GCST90016932	rs2978145	C	T	16.7373	0.00116874477233659
8	3305122	0.116908	0.0252447	4.85E-06	14306	ebi-a-GCST90016932	rs66714985	A	C	21.4461	0.00149706231847555
8	20897147	-0.0764386	0.0180815	1.25E-05	14306	ebi-a-GCST90016932	rs6989893	G	C	17.8713	0.00124783387069572
8	123977538	0.214464	0.0455098	3.44E-06	14306	ebi-a-GCST90016932	rs118104867	C	T	22.2075	0.00155012854498675
8	26380059	0.0655777	0.0157617	3.93E-05	14306	ebi-a-GCST90016932	rs12680365	T	C	17.3104	0.00120871382700186
9	78719442	0.0741568	0.0176972	4.69E-05	14306	ebi-a-GCST90016932	rs7021825	G	C	17.5587	0.00122603411847519
9	11120656	0.144123	0.0342238	2.39E-05	14306	ebi-a-GCST90016932	rs1577130	G	A	17.7341	0.00123826763343326
9	138598006	-0.104121	0.0261677	4.24E-05	14306	ebi-a-GCST90016932	rs526767	A	G	15.8324	0.0011056244211524
10	6714424	-0.0672314	0.0147123	5.05E-06	14306	ebi-a-GCST90016932	rs10904722	C	T	20.8825	0.00145778036522371
10	18800125	0.0570034	0.0138048	3.93E-05	14306	ebi-a-GCST90016932	rs11014577	C	G	17.0507	0.00119060143356077
10	53109373	0.103327	0.0241692	1.41E-05	14306	ebi-a-GCST90016932	rs77414806	C	T	18.2769	0.00127611855348598
11	127436432	0.0648964	0.0151467	3.30E-05	14306	ebi-a-GCST90016932	rs356267	A	T	18.3571	0.00128171263310603
11	40846067	0.0858832	0.0210391	4.26E-05	14306	ebi-a-GCST90016932	rs59514707	G	T	16.6633	0.00116358733261986
11	69278603	0.0861986	0.0212824	4.25E-05	14306	ebi-a-GCST90016932	rs12364616	T	G	16.4044	0.00114552333514025
11	5430255	0.0578343	0.013838	2.43E-05	14306	ebi-a-GCST90016932	rs4635111	G	A	17.4672	0.00121965443805203
11	98240779	-0.0818862	0.0196133	3.33E-05	14306	ebi-a-GCST90016932	rs55799343	A	T	17.4309	0.00121712079036979
12	77442411	-0.0876644	0.0220023	4.62E-05	14306	ebi-a-GCST90016932	rs310803	A	G	15.8749	0.00110859047348533
12	130828041	-0.145991	0.034951	3.93E-05	14306	ebi-a-GCST90016932	rs74425158	T	C	17.4475	0.00121827698438676
13	106156306	0.116735	0.0274525	1.53E-05	14306	ebi-a-GCST90016932	rs61968173	T	C	18.0817	0.0012625024486837
13	23561107	0.0573911	0.0139875	3.50E-05	14306	ebi-a-GCST90016932	rs9580493	T	C	16.8348	0.00117554852928632
13	94275471	0.090663	0.0221294	4.80E-05	14306	ebi-a-GCST90016932	rs1927682	T	A	16.785	0.0011720714011479
14	90892824	0.0590876	0.0141239	3.38E-05	14306	ebi-a-GCST90016932	rs1294506	C	T	17.5018	0.00122206658625308
14	85856796	0.0769254	0.0172234	7.91E-06	14306	ebi-a-GCST90016932	rs17121075	G	A	19.9481	0.00139264047014456
14	34467133	0.0602132	0.013898	1.66E-05	14306	ebi-a-GCST90016932	rs7148074	A	T	18.7706	0.00131054447757268
14	97570260	0.11544	0.0265804	1.61E-05	14306	ebi-a-GCST90016932	rs8010058	T	C	18.8621	0.00131692123843501
15	87392290	-0.131519	0.0261319	4.97E-07	14306	ebi-a-GCST90016932	rs55682560	C	T	25.33	0.00176770233970548
15	101879977	0.0719431	0.0173149	2.50E-05	14306	ebi-a-GCST90016932	rs111482836	A	G	17.2639	0.00120547157073035
15	24976269	-0.075119	0.0179572	2.98E-05	14306	ebi-a-GCST90016932	rs2883648	T	C	17.4994	0.00122189494554456
15	81025755	-0.0623174	0.0144458	1.78E-05	14306	ebi-a-GCST90016932	rs7167767	A	G	18.6095	0.00129931156178028
15	39349762	0.0576384	0.0140994	4.66E-05	14306	ebi-a-GCST90016932	rs56905145	G	A	16.7118	0.00116696536338491
16	8628834	0.0606254	0.0138394	1.16E-05	14306	ebi-a-GCST90016932	rs12709235	G	A	19.19	0.00133978452604916
17	58149405	0.137134	0.0266996	6.96E-07	14306	ebi-a-GCST90016932	rs28691777	C	T	26.3804	0.00184086974459757
17	72147667	-0.0610386	0.0144703	2.66E-05	14306	ebi-a-GCST90016932	rs34188561	G	A	17.7932	0.00124238631585161
18	74373125	-0.0643682	0.0138701	3.58E-06	14306	ebi-a-GCST90016932	rs7226487	A	G	21.5369	0.00150339339069802
19	56722046	0.066059	0.0149268	1.23E-05	14306	ebi-a-GCST90016932	rs7254592	T	C	19.5853	0.00136734725553623
19	52229506	0.0592199	0.0141247	3.61E-05	14306	ebi-a-GCST90016932	rs10401482	C	T	17.5783	0.00122739964350698
20	13576002	0.105606	0.0241488	1.05E-05	14306	ebi-a-GCST90016932	rs141002923	C	G	19.1243	0.00133520612390946
20	60217637	0.0820252	0.0187972	1.49E-05	14306	ebi-a-GCST90016932	rs2427218	T	C	19.0418	0.00132945307149349
21	38612024	-0.0738925	0.0150911	1.05E-06	14306	ebi-a-GCST90016932	rs9979874	G	C	23.975	0.00167330115604516
21	27603814	0.0830542	0.0206537	4.23E-05	14306	ebi-a-GCST90016932	rs112547745	C	T	16.1706	0.0011292218588412
22	35861208	0.066023	0.0162349	4.34E-05	14306	ebi-a-GCST90016932	rs28652751	A	T	16.5383	0.00115486688667978
22	49244362	-0.0610708	0.0140834	1.46E-05	14306	ebi-a-GCST90016932	rs28834087	A	C	18.8041	0.00131287729618617
1	179611021	0.0435166	0.0106623	4.57E-05	14306	ebi-a-GCST90016933	rs11806102	T	C	16.6574	0.00116317527013651
1	176571431	-0.0603429	0.0126849	1.52E-06	14306	ebi-a-GCST90016933	rs240104	T	C	22.6297	0.00157955308177949
1	230869264	-0.0742934	0.0177546	4.69E-05	14306	ebi-a-GCST90016933	rs59352069	A	T	17.5097	0.00122261545660063
1	159822219	0.048665	0.011617	2.63E-05	14306	ebi-a-GCST90016933	rs2494498	T	C	17.5487	0.00122533684320749
1	199511002	0.06456	0.0155252	3.71E-05	14306	ebi-a-GCST90016933	rs72735450	A	C	17.2923	0.0012074535358805
1	210955469	-0.0592607	0.0141392	2.36E-05	14306	ebi-a-GCST90016933	rs56264689	C	T	17.5664	0.00122657287647429
2	29803706	0.0638621	0.0142439	1.02E-05	14306	ebi-a-GCST90016933	rs67075313	C	T	20.1015	0.00140333439301444
2	53875260	-0.0616652	0.0153099	3.91E-05	14306	ebi-a-GCST90016933	rs78820750	A	C	16.2232	0.00113288491689456
2	236068633	0.107153	0.0265052	4.86E-05	14306	ebi-a-GCST90016933	rs13428795	A	G	16.3436	0.0011412822449792
2	148716710	-0.0528105	0.0123007	1.93E-05	14306	ebi-a-GCST90016933	rs13016512	G	T	18.4324	0.00128695726387851
2	132584420	0.0553751	0.0134946	2.63E-05	14306	ebi-a-GCST90016933	rs9711982	T	G	16.8387	0.00117581923740507
2	80374715	-0.0928893	0.023245	4.63E-05	14306	ebi-a-GCST90016933	rs62140133	A	C	15.9688	0.00111514208816575
2	12019982	0.0837358	0.0191921	1.77E-05	14306	ebi-a-GCST90016933	rs6738247	A	G	19.0361	0.00132905289657426
2	36436659	-0.0541748	0.0131856	3.70E-05	14306	ebi-a-GCST90016933	rs10206028	G	T	16.8809	0.00117875923363783
3	11654412	0.116408	0.0258545	9.03E-06	14306	ebi-a-GCST90016933	rs2442778	A	G	20.2718	0.00141520975678907
3	142989332	-0.0586354	0.0139158	4.66E-05	14306	ebi-a-GCST90016933	rs920572	T	C	17.7543	0.00123967318978577
3	25581767	0.14694	0.0339678	4.23E-05	14306	ebi-a-GCST90016933	rs73149390	T	C	18.7131	0.00130653166462817
4	6769384	0.0662063	0.0159781	4.47E-05	14306	ebi-a-GCST90016933	rs35097334	C	T	17.1691	0.00119886392378493
4	166015524	-0.0442368	0.010739	4.02E-05	14306	ebi-a-GCST90016933	rs11100596	C	G	16.9684	0.00118486081529369
4	88556734	-0.0501917	0.0117627	1.50E-05	14306	ebi-a-GCST90016933	rs59169242	A	G	18.2075	0.00127127588461938
4	129468983	0.0573353	0.0132972	2.67E-05	14306	ebi-a-GCST90016933	rs6846786	A	T	18.5919	0.0012980820936395
4	63479577	-0.0648083	0.015452	3.96E-05	14306	ebi-a-GCST90016933	rs13151654	T	C	17.5911	0.00122828908211095
4	135854048	0.0699486	0.0161627	2.12E-05	14306	ebi-a-GCST90016933	rs72715054	T	C	18.7297	0.0013076888907128
4	92013143	0.0611903	0.0145998	2.47E-05	14306	ebi-a-GCST90016933	rs62312175	A	G	17.5659	0.00122653754035881
5	59764916	0.0450334	0.0110225	4.72E-05	14306	ebi-a-GCST90016933	rs149324	T	C	16.692	0.00116558850022249
5	90471451	0.0498855	0.0112446	9.77E-06	14306	ebi-a-GCST90016933	rs1397793	A	G	19.6816	0.00137406088846076
5	459415	0.25584	0.0561995	4.66E-06	14306	ebi-a-GCST90016933	rs80046645	C	G	20.7239	0.00144672414142616
5	14195388	0.087945	0.0199417	1.03E-05	14306	ebi-a-GCST90016933	rs72742586	G	A	19.449	0.00135784545391693
5	16924278	-0.0477448	0.0109398	1.56E-05	14306	ebi-a-GCST90016933	rs10068690	G	C	19.0473	0.00132983563433056
5	125460084	0.0774888	0.0171877	5.63E-06	14306	ebi-a-GCST90016933	rs76779974	C	G	20.3256	0.00141895348347992
6	163762136	-0.0720177	0.0178923	4.66E-05	14306	ebi-a-GCST90016933	rs17472584	T	C	16.2012	0.00113135013588517
6	92821830	0.0782592	0.0188634	3.55E-05	14306	ebi-a-GCST90016933	rs72927411	A	G	17.212	0.00120185226590816
6	41611961	0.0881922	0.0216931	4.86E-05	14306	ebi-a-GCST90016933	rs28501422	T	A	16.5279	0.00115413892700186
7	105084680	-0.0565686	0.0126265	7.80E-06	14306	ebi-a-GCST90016933	rs13307134	T	C	20.0717	0.00140125897737604
7	24464799	-0.0486059	0.0108982	7.87E-06	14306	ebi-a-GCST90016933	rs62448869	T	A	19.8915	0.00138869671087401
7	152916698	0.0498307	0.0117956	2.33E-05	14306	ebi-a-GCST90016933	rs1124152	T	C	17.8465	0.00124610571176509
7	72017950	0.0746563	0.0183825	3.74E-05	14306	ebi-a-GCST90016933	rs113929479	A	G	16.4939	0.00115177004207305
7	83185442	-0.0471584	0.0112073	2.28E-05	14306	ebi-a-GCST90016933	rs215262	C	T	17.7058	0.00123629291428635
7	155003395	-0.044521	0.0107307	3.57E-05	14306	ebi-a-GCST90016933	rs11243344	G	A	17.2137	0.00120197072365146
8	1985345	0.0661487	0.0152038	1.53E-05	14306	ebi-a-GCST90016933	rs6558587	C	G	18.9295	0.00132161962165344
8	101494618	0.0437248	0.0107171	4.41E-05	14306	ebi-a-GCST90016933	rs2844038	A	T	16.6457	0.00116235422352792
8	39853301	-0.199202	0.0485178	4.59E-05	14306	ebi-a-GCST90016933	rs11779549	C	T	16.8572	0.00117710763092041
9	25684384	0.110667	0.026235	2.28E-05	14306	ebi-a-GCST90016933	rs78205672	G	T	17.794	0.00124244368701002
9	73437824	0.0485936	0.0110852	1.22E-05	14306	ebi-a-GCST90016933	rs7038646	G	A	19.2164	0.00134162310961484
9	136512906	0.0926543	0.0209468	8.27E-06	14306	ebi-a-GCST90016933	rs3025411	A	G	19.5657	0.00136598094604455
9	121284461	-0.0844598	0.0201894	2.24E-05	14306	ebi-a-GCST90016933	rs10984076	G	A	17.5006	0.00122198182455576
9	122524437	0.0859412	0.0199585	2.77E-05	14306	ebi-a-GCST90016933	rs10513350	C	T	18.5416	0.00129457417179454
9	136410371	0.0875146	0.0214023	2.41E-05	14306	ebi-a-GCST90016933	rs117882621	G	C	16.7201	0.00116754941767271
9	78773432	0.0460021	0.0106603	1.64E-05	14306	ebi-a-GCST90016933	rs928356	A	T	18.6216	0.00130015144990149
10	25372340	0.0478559	0.011345	2.38E-05	14306	ebi-a-GCST90016933	rs2087781	A	T	17.7935	0.00124240893989967
10	1922731	0.06075	0.0130939	4.83E-06	14306	ebi-a-GCST90016933	rs11250875	T	C	21.5256	0.00150260199424554
10	109500597	-0.045817	0.0110087	2.35E-05	14306	ebi-a-GCST90016933	rs72827092	G	T	17.3213	0.00120947845184228
10	84472131	-0.0516758	0.0124479	3.68E-05	14306	ebi-a-GCST90016933	rs1932271	A	G	17.2338	0.00120337725813099
10	1166687	-0.045837	0.0112396	4.71E-05	14306	ebi-a-GCST90016933	rs5014941	G	C	16.6315	0.00116136435211026
10	65799217	0.0778402	0.0155815	5.43E-07	14306	ebi-a-GCST90016933	rs719099	A	G	24.9568	0.00174170574399398
11	134427088	-0.062128	0.0147383	4.17E-05	14306	ebi-a-GCST90016933	rs34835978	A	G	17.7697	0.00124074712057489
11	1943214	-0.0448073	0.0110351	4.30E-05	14306	ebi-a-GCST90016933	rs2734498	T	C	16.4871	0.0011512965748223
11	19698881	-0.0607413	0.0148257	4.85E-05	14306	ebi-a-GCST90016933	rs72907909	C	A	16.7856	0.00117211683974572
11	134570518	-0.106508	0.0247302	1.49E-05	14306	ebi-a-GCST90016933	rs12280702	T	C	18.5485	0.00129505704850314
11	9673168	-0.104632	0.0234423	1.26E-05	14306	ebi-a-GCST90016933	rs74236219	G	A	19.9218	0.00139080637661149
11	58492666	-0.0527108	0.0133177	4.58E-05	14306	ebi-a-GCST90016933	rs542537	C	T	15.6654	0.00109397624254193
12	11494021	0.0586265	0.0129006	4.84E-06	14306	ebi-a-GCST90016933	rs1816223	G	A	20.6523	0.00144173030442026
12	104449850	-0.120335	0.0279594	1.27E-05	14306	ebi-a-GCST90016933	rs113488552	A	T	18.5237	0.0012933279993738
12	19222955	-0.0522973	0.0130698	4.24E-05	14306	ebi-a-GCST90016933	rs1399473	A	G	16.0111	0.0011180913757369
12	56478607	0.0840622	0.0203722	4.06E-05	14306	ebi-a-GCST90016933	rs12817471	A	G	17.0265	0.0011889168788246
12	27232119	-0.105956	0.0255301	2.90E-05	14306	ebi-a-GCST90016933	rs841586	G	T	17.2245	0.00120272385619421
13	69464244	-0.0449751	0.0110247	3.96E-05	14306	ebi-a-GCST90016933	rs2099642	T	A	16.6422	0.0011621126279518
14	39660509	0.103377	0.0229286	6.90E-06	14306	ebi-a-GCST90016933	rs8010111	A	G	20.3279	0.0014191180350498
14	71660289	0.0628342	0.0154161	2.88E-05	14306	ebi-a-GCST90016933	rs740039	T	C	16.6128	0.00116006290501949
15	101140674	0.0499794	0.0116076	2.16E-05	14306	ebi-a-GCST90016933	rs28465970	A	G	18.5395	0.00129442586104815
15	99730813	-0.046345	0.0110581	2.67E-05	14306	ebi-a-GCST90016933	rs12915090	A	C	17.5649	0.00122646249687143
15	86433579	-0.0510212	0.0114339	8.14E-06	14306	ebi-a-GCST90016933	rs11073596	G	T	19.9119	0.00139011560167267
16	60566803	-0.0601568	0.0138469	1.17E-05	14306	ebi-a-GCST90016933	rs34867574	G	T	18.874	0.00131775347096289
16	79526169	0.0505368	0.0122668	3.41E-05	14306	ebi-a-GCST90016933	rs4341757	T	C	16.9728	0.00118516928941481
17	70213726	-0.0590448	0.0139778	1.89E-05	14306	ebi-a-GCST90016933	rs12452594	C	T	17.8437	0.00124591018692494
17	37376685	0.0965017	0.0207666	3.88E-06	14306	ebi-a-GCST90016933	rs34739816	G	T	21.5943	0.00150739296797161
17	8121332	0.0773006	0.017553	8.02E-06	14306	ebi-a-GCST90016933	rs11656361	A	C	19.3938	0.00135399509669678
17	1140528	0.0825772	0.0197091	2.98E-05	14306	ebi-a-GCST90016933	rs9674940	A	G	17.5544	0.00122573492817603
18	52524308	-0.0534889	0.0125142	2.39E-05	14306	ebi-a-GCST90016933	rs7243461	G	A	18.2693	0.00127558474205113
19	52895166	0.0789796	0.0177205	8.51E-06	14306	ebi-a-GCST90016933	rs12974142	G	A	19.8645	0.00138681238588649
19	900789	0.0466725	0.0114547	4.38E-05	14306	ebi-a-GCST90016933	rs2930886	G	A	16.6018	0.00115929355508096
19	13410235	0.0454628	0.0107989	2.64E-05	14306	ebi-a-GCST90016933	rs12985136	T	G	17.7237	0.00123753654066224
20	62072077	-0.0714367	0.0154113	5.39E-06	14306	ebi-a-GCST90016933	rs67561917	A	G	21.4864	0.00149987422404335
20	13903666	0.161265	0.0387796	4.79E-05	14306	ebi-a-GCST90016933	rs74713817	A	G	17.2931	0.00120751172772849
21	41345199	-0.0748919	0.0186677	4.92E-05	14306	ebi-a-GCST90016933	rs1734847	T	C	16.0949	0.00112393753680984
21	38352125	0.0450227	0.0107201	2.64E-05	14306	ebi-a-GCST90016933	rs6517397	G	A	17.6387	0.00123160852666758
21	29308463	0.0530196	0.0122056	1.50E-05	14306	ebi-a-GCST90016933	rs58357080	T	G	18.8692	0.00131742105518644
1	187535558	0.0658279	0.0163688	4.67E-05	14306	ebi-a-GCST90016934	rs10494601	T	C	16.1728	0.00112937470584901
1	85205632	-0.138357	0.0295185	3.41E-06	14306	ebi-a-GCST90016934	rs9725395	A	G	21.9692	0.00153352087213784
1	239219986	-0.0824869	0.0199846	3.81E-05	14306	ebi-a-GCST90016934	rs6683676	G	A	17.0364	0.00118960996797995
1	118723685	-0.0801923	0.0167061	1.69E-06	14306	ebi-a-GCST90016934	rs1582238	C	T	23.0417	0.00160826888589197
1	174998793	0.110662	0.0257355	3.97E-05	14306	ebi-a-GCST90016934	rs10537460	G	A	18.4898	0.00129096149275788
1	41025002	0.104847	0.0246946	2.72E-05	14306	ebi-a-GCST90016934	rs7514623	A	G	18.0264	0.00125864587368211
2	116796109	-0.0825653	0.019706	2.72E-05	14306	ebi-a-GCST90016934	rs10180888	G	C	17.5549	0.00122576720488822
2	171588663	-0.06848	0.0165107	3.43E-05	14306	ebi-a-GCST90016934	rs1362491	C	T	17.2027	0.00120120474476966
2	57515695	0.110636	0.0258378	2.48E-05	14306	ebi-a-GCST90016934	rs75250694	G	A	18.335	0.00128017115704328
2	35950014	-0.0957997	0.0218176	1.08E-05	14306	ebi-a-GCST90016934	rs6738737	C	G	19.2803	0.00134608305099702
2	59236156	0.0639143	0.015671	4.50E-05	14306	ebi-a-GCST90016934	rs2863206	T	C	16.6342	0.00116155666257855
2	102055277	0.140523	0.0326915	1.49E-05	14306	ebi-a-GCST90016934	rs72825087	C	A	18.4767	0.001290051370818
2	187856543	-0.0994724	0.0241674	3.29E-05	14306	ebi-a-GCST90016934	rs62173500	C	A	16.9412	0.00118297010439094
3	72207794	0.0977203	0.0197033	9.42E-07	14306	ebi-a-GCST90016934	rs4677103	A	G	24.5975	0.00171667451154639
3	111715499	0.0866006	0.0204305	2.87E-05	14306	ebi-a-GCST90016934	rs7627641	A	G	17.9673	0.00125453023402128
4	122202910	-0.134314	0.0292201	4.58E-06	14306	ebi-a-GCST90016934	rs17051335	C	T	21.129	0.00147496130985638
4	88163243	-0.185914	0.0453917	4.48E-05	14306	ebi-a-GCST90016934	rs115414803	A	C	16.7753	0.00117139876531982
4	120747702	0.0773509	0.0178391	1.58E-05	14306	ebi-a-GCST90016934	rs35251672	T	G	18.8012	0.00131267404871666
4	147414743	-0.149751	0.0293415	2.76E-07	14306	ebi-a-GCST90016934	rs72731813	C	T	26.048	0.00181772086390866
5	63069980	-0.112101	0.0265875	2.27E-05	14306	ebi-a-GCST90016934	rs359718	T	C	17.7772	0.00124127227094712
5	160314655	0.0999486	0.0237103	2.56E-05	14306	ebi-a-GCST90016934	rs12656859	C	T	17.7697	0.00124074532554091
5	146910215	0.0907766	0.0214582	1.41E-05	14306	ebi-a-GCST90016934	rs11949718	A	G	17.8962	0.00124957038777065
6	34457528	-0.0948322	0.0224977	3.08E-05	14306	ebi-a-GCST90016934	rs3889226	T	C	17.7679	0.00124062000160849
7	70139724	-0.176411	0.0424434	3.65E-05	14306	ebi-a-GCST90016934	rs17501960	T	A	17.2755	0.00120628323172031
7	79734541	0.107106	0.0238173	5.56E-06	14306	ebi-a-GCST90016934	rs28696126	T	A	20.2229	0.00141179447356613
8	54196968	-0.0898803	0.0216793	3.53E-05	14306	ebi-a-GCST90016934	rs12676203	C	A	17.1885	0.00120021611715113
8	139207199	-0.0973097	0.0239062	4.58E-05	14306	ebi-a-GCST90016934	rs62530867	T	C	16.5688	0.00115699345440413
9	93331308	0.123954	0.0289814	9.48E-06	14306	ebi-a-GCST90016934	rs540220	C	T	18.2929	0.00127723208273749
9	8786663	0.110761	0.0232545	2.75E-06	14306	ebi-a-GCST90016934	rs112893842	T	C	22.6861	0.00158348509078943
10	131736962	-0.0748374	0.018098	3.50E-05	14306	ebi-a-GCST90016934	rs11017020	G	A	17.0992	0.00119398772059116
10	66407366	-0.0708803	0.0156121	5.86E-06	14306	ebi-a-GCST90016934	rs4344384	T	G	20.6124	0.00143894954379062
12	121794114	-0.140712	0.0347178	3.83E-05	14306	ebi-a-GCST90016934	rs35057346	A	G	16.427	0.00114710166578559
13	76044381	0.0965251	0.0226468	2.10E-05	14306	ebi-a-GCST90016934	rs67896106	A	C	18.1663	0.00126840550521197
14	67975668	-0.112937	0.0281355	4.54E-05	14306	ebi-a-GCST90016934	rs74058430	T	C	16.1125	0.00112516648929526
14	35559546	-0.125143	0.0306894	2.83E-05	14306	ebi-a-GCST90016934	rs56363117	G	C	16.6279	0.0011611124165732
15	34514369	-0.11289	0.0257839	2.25E-05	14306	ebi-a-GCST90016934	rs77899885	T	C	19.1696	0.00133836507318109
15	89516428	-0.0688325	0.0165871	2.38E-05	14306	ebi-a-GCST90016934	rs56118728	A	G	17.2205	0.00120244751491235
16	77780371	-0.0658905	0.0158831	3.47E-05	14306	ebi-a-GCST90016934	rs12930723	A	G	17.2098	0.00120169805878236
16	26088008	-0.0766461	0.0181163	2.29E-05	14306	ebi-a-GCST90016934	rs4337302	A	C	17.8995	0.0012497999213653
17	55224606	0.129642	0.0317501	3.21E-05	14306	ebi-a-GCST90016934	rs72828934	T	C	16.6725	0.00116422745346624
17	79066839	-0.0762819	0.0189685	4.84E-05	14306	ebi-a-GCST90016934	rs12937176	G	T	16.1725	0.00112935057281157
17	78777888	0.120216	0.0287128	3.53E-05	14306	ebi-a-GCST90016934	rs72853719	T	C	17.5297	0.00122400741387429
18	2011709	-0.138242	0.0317116	1.48E-05	14306	ebi-a-GCST90016934	rs78611963	G	A	19.0039	0.00132681262578238
18	59026148	0.070223	0.0156601	7.86E-06	14306	ebi-a-GCST90016934	rs1908593	T	C	20.108	0.00140378988323225
18	32718152	-0.136013	0.0338133	2.35E-05	14306	ebi-a-GCST90016934	rs3786316	C	G	16.1803	0.0011298927951054
18	9643107	-0.0652955	0.0158819	3.87E-05	14306	ebi-a-GCST90016934	rs689223	C	G	16.9029	0.00118029668877467
19	46621464	-0.107166	0.0253039	2.10E-05	14306	ebi-a-GCST90016934	rs7260544	C	A	17.9366	0.0012523835974851
20	48126879	-0.0782453	0.0182676	2.04E-05	14306	ebi-a-GCST90016934	rs35193371	T	C	18.3465	0.00128097117279871
20	37359243	0.0906467	0.0220004	4.38E-05	14306	ebi-a-GCST90016934	rs28528905	A	G	16.9763	0.00118541444895922
20	62124459	-0.0776207	0.0179759	2.27E-05	14306	ebi-a-GCST90016934	rs12480745	T	G	18.6455	0.00130181892456819
21	41811003	0.177314	0.0361844	1.41E-06	14306	ebi-a-GCST90016934	rs55658617	T	C	24.0128	0.00167593565757731
22	24804081	0.139014	0.0299429	4.61E-06	14306	ebi-a-GCST90016934	rs9608282	T	G	21.5541	0.00150458917116696
22	25108767	-0.0783117	0.0193174	4.64E-05	14306	ebi-a-GCST90016934	rs1074487	G	A	16.4345	0.00114762437434023
1	203308383	-0.0732697	0.0150964	2.40E-06	14306	ebi-a-GCST90016935	rs16851319	G	C	23.556	0.00164410640838781
1	203991605	-0.114231	0.0253568	1.56E-06	14306	ebi-a-GCST90016935	rs2692012	G	A	20.2945	0.00141679111546611
1	198495798	0.0615791	0.0147465	3.02E-05	14306	ebi-a-GCST90016935	rs55685227	T	G	17.4377	0.00121759301102801
1	240926514	0.0597401	0.0141504	3.81E-05	14306	ebi-a-GCST90016935	rs12752752	C	G	17.8236	0.00124450354559117
2	71938394	-0.0529932	0.0129676	4.83E-05	14306	ebi-a-GCST90016935	rs1896497	A	G	16.7002	0.00116615647163677
2	233929283	-0.0525838	0.0115757	6.78E-06	14306	ebi-a-GCST90016935	rs3935584	C	T	20.6352	0.0014405417088927
3	11791277	-0.059124	0.0147105	4.06E-05	14306	ebi-a-GCST90016935	rs17661459	C	G	16.1537	0.00112804147480419
3	169353103	0.0496544	0.0121977	4.31E-05	14306	ebi-a-GCST90016935	rs1362769	G	A	16.5714	0.00115717551069049
3	31133401	0.0525745	0.0118552	1.00E-05	14306	ebi-a-GCST90016935	rs186073	T	C	19.6667	0.0013730246177388
3	142891007	-0.0551259	0.0128685	1.45E-05	14306	ebi-a-GCST90016935	rs11717285	T	C	18.3508	0.00128127167303426
3	144664169	-0.0475674	0.0116068	4.99E-05	14306	ebi-a-GCST90016935	rs6794515	G	A	16.7955	0.00117280735624736
3	149058731	0.0597203	0.0145257	4.44E-05	14306	ebi-a-GCST90016935	rs7614735	T	C	16.9032	0.00118031903316616
3	66702200	-0.0724971	0.0181329	4.97E-05	14306	ebi-a-GCST90016935	rs55866836	T	C	15.9848	0.00111625695924934
4	98036724	0.0504315	0.0117259	1.73E-05	14306	ebi-a-GCST90016935	rs6837640	T	C	18.4974	0.00129149475292581
5	140780577	0.0842075	0.0199664	3.33E-05	14306	ebi-a-GCST90016935	rs62378449	A	G	17.787	0.00124195197814329
5	153498912	0.0805654	0.0186385	1.62E-05	14306	ebi-a-GCST90016935	rs12656175	C	T	18.6842	0.00130452018135278
5	117869104	-0.0892349	0.0219752	2.60E-05	14306	ebi-a-GCST90016935	rs6870931	C	T	16.4894	0.00115145229852333
6	101848893	0.083512	0.0199484	2.55E-05	14306	ebi-a-GCST90016935	rs7771786	G	T	17.526	0.00122374896906805
6	31245736	-0.0515056	0.0124623	3.11E-05	14306	ebi-a-GCST90016935	rs6906846	G	A	17.081	0.00119271504625051
6	151002593	0.0510454	0.0123341	3.01E-05	14306	ebi-a-GCST90016935	rs9371467	A	T	17.1277	0.00119597217582356
6	162477963	-0.122167	0.0278358	1.24E-05	14306	ebi-a-GCST90016935	rs73030490	A	G	19.262	0.00134480237938462
7	127765737	-0.0479543	0.0117752	3.87E-05	14306	ebi-a-GCST90016935	rs322770	G	C	16.5851	0.00115813120728259
7	31110478	0.0532663	0.0124394	2.06E-05	14306	ebi-a-GCST90016935	rs758996	G	T	18.3361	0.00128024277909702
8	141170337	-0.0479184	0.0117799	4.08E-05	14306	ebi-a-GCST90016935	rs4557681	T	C	16.5471	0.00115547831697118
8	23421408	-0.0545725	0.0130676	3.93E-05	14306	ebi-a-GCST90016935	rs6986694	T	C	17.4404	0.00121778139647785
8	72527345	0.0943703	0.0223391	2.55E-05	14306	ebi-a-GCST90016935	rs79322505	G	A	17.8459	0.00124606394315177
8	3577522	0.0488376	0.0115668	2.49E-05	14306	ebi-a-GCST90016935	rs4875783	C	T	17.8272	0.00124475461756585
8	57865378	-0.0770089	0.017089	9.61E-06	14306	ebi-a-GCST90016935	rs72647048	T	C	20.3071	0.00141766923916698
9	81834426	-0.0729251	0.0154381	2.10E-06	14306	ebi-a-GCST90016935	rs17791387	A	G	22.3134	0.00155751385563529
9	15269705	0.211435	0.0456962	2.82E-06	14306	ebi-a-GCST90016935	rs112381107	C	T	21.4089	0.00149446779606242
10	11855599	0.0555931	0.0117493	2.50E-06	14306	ebi-a-GCST90016935	rs11599763	C	T	22.3881	0.00156271969310254
10	132404182	-0.058928	0.013893	2.06E-05	14306	ebi-a-GCST90016935	rs10764971	G	T	17.9908	0.00125616861976034
11	10660816	-0.0557331	0.0123311	1.16E-05	14306	ebi-a-GCST90016935	rs7936267	A	G	20.4279	0.00142608521241847
11	34534902	-0.0520132	0.0127172	3.53E-05	14306	ebi-a-GCST90016935	rs11032734	C	T	16.728	0.00116809737566366
11	85384471	-0.0809175	0.0202869	4.25E-05	14306	ebi-a-GCST90016935	rs78320625	G	A	15.9094	0.00111099797187179
11	132421888	-0.0771296	0.0177843	2.51E-05	14306	ebi-a-GCST90016935	rs78262045	G	A	18.8091	0.00131322881112626
12	125518754	0.0530698	0.0133674	4.93E-05	14306	ebi-a-GCST90016935	rs11058005	G	A	15.7616	0.00110069051858707
12	19340432	0.084255	0.0206193	4.26E-05	14306	ebi-a-GCST90016935	rs3890791	A	G	16.6972	0.00116594850321208
12	41236763	-0.210659	0.0514445	4.63E-05	14306	ebi-a-GCST90016935	rs75215421	G	A	16.768	0.00117088926729836
13	110847190	0.0491217	0.0119453	3.01E-05	14306	ebi-a-GCST90016935	rs2241966	C	T	16.9104	0.00118081545335162
13	58646622	-0.0925431	0.0221283	2.73E-05	14306	ebi-a-GCST90016935	rs9591852	G	C	17.4901	0.00122124775585376
14	77836173	0.115266	0.0260836	1.21E-05	14306	ebi-a-GCST90016935	rs75756239	T	C	19.5284	0.00136338140718837
15	38280042	0.192995	0.0457729	2.37E-05	14306	ebi-a-GCST90016935	rs77908706	T	C	17.7777	0.00124130450132601
15	96159374	-0.0574455	0.0129468	7.34E-06	14306	ebi-a-GCST90016935	rs7164160	A	T	19.6873	0.00137446066895781
16	71541641	-0.0541732	0.0117819	4.48E-06	14306	ebi-a-GCST90016935	rs9928243	C	A	21.1416	0.00147584038866852
16	24655265	-0.0474949	0.0115775	4.23E-05	14306	ebi-a-GCST90016935	rs7191307	A	C	16.8292	0.00117515786019028
17	2856662	-0.0943381	0.020138	3.16E-06	14306	ebi-a-GCST90016935	rs4506934	C	T	21.9453	0.00153185722241599
18	1718380	0.0767826	0.0170937	1.75E-05	14306	ebi-a-GCST90016935	rs58601575	G	T	20.1769	0.0014085873969764
18	69312914	-0.0668991	0.015967	1.96E-05	14306	ebi-a-GCST90016935	rs17084793	G	A	17.5547	0.0012257551685941
20	33694801	0.0834742	0.0166111	2.70E-07	14306	ebi-a-GCST90016935	rs6058181	C	T	25.2527	0.0017623177039484
20	29876226	0.0650725	0.0160701	4.55E-05	14306	ebi-a-GCST90016935	rs73102081	T	C	16.3968	0.00114499285138961
20	49090366	0.0812675	0.0199474	4.29E-05	14306	ebi-a-GCST90016935	rs56343970	A	G	16.5982	0.00115904433032289
21	45064961	0.0571419	0.012423	3.82E-06	14306	ebi-a-GCST90016935	rs2838334	G	A	21.1571	0.0014769200606121
21	39186798	0.0498377	0.0118715	2.77E-05	14306	ebi-a-GCST90016935	rs59401006	A	G	17.624	0.00123058756219025
1	186394402	-0.0798615	0.0191454	3.32E-05	14306	ebi-a-GCST90016936	rs78343664	A	C	17.3999	0.00121495604593768
1	79379338	0.0599491	0.0145394	2.82E-05	14306	ebi-a-GCST90016936	rs59001904	G	A	17.0009	0.00118713194822605
2	16144383	0.0582414	0.0138934	3.30E-05	14306	ebi-a-GCST90016936	rs57933401	A	G	17.573	0.00122703177989106
2	4015933	0.0990404	0.0215877	6.95E-06	14306	ebi-a-GCST90016936	rs80319214	C	G	21.0481	0.00146931846199724
2	59810284	0.0729	0.0168965	1.37E-05	14306	ebi-a-GCST90016936	rs17050269	T	C	18.6149	0.00129968837764327
2	6142370	0.058526	0.0140128	4.36E-05	14306	ebi-a-GCST90016936	rs2693845	T	C	17.4441	0.00121803853325462
2	236515155	0.0552831	0.0131669	3.29E-05	14306	ebi-a-GCST90016936	rs57024273	T	C	17.6286	0.00123090715158475
2	42133542	0.0582927	0.0126195	4.52E-06	14306	ebi-a-GCST90016936	rs2374342	C	A	21.3375	0.00148949545883157
3	36438212	0.074934	0.0171777	1.12E-05	14306	ebi-a-GCST90016936	rs75736780	T	C	19.0295	0.00132859592973181
3	66318042	-0.0789493	0.0182294	1.25E-05	14306	ebi-a-GCST90016936	rs922773	C	T	18.7565	0.00130955942238102
3	16981022	-0.0636572	0.0153773	3.37E-05	14306	ebi-a-GCST90016936	rs17042920	A	G	17.137	0.00119662312116841
3	49067904	-0.0841811	0.0207072	4.49E-05	14306	ebi-a-GCST90016936	rs61729488	C	T	16.5267	0.00115405749197366
3	131541979	-0.152512	0.0369034	3.90E-05	14306	ebi-a-GCST90016936	rs114081047	A	G	17.0795	0.00119261293566805
4	180037936	0.0911885	0.0214106	2.72E-05	14306	ebi-a-GCST90016936	rs55901970	C	T	18.1394	0.00126652734812776
4	134311613	0.0545528	0.0144651	3.96E-05	14306	ebi-a-GCST90016936	rs2114008	C	T	14.223	0.000993349528076242
4	37866912	-0.0573183	0.013435	2.13E-05	14306	ebi-a-GCST90016936	rs9997787	A	G	18.2017	0.00127087101886138
4	190688411	0.0518395	0.0124228	4.15E-05	14306	ebi-a-GCST90016936	rs2739529	C	G	17.4134	0.00121589687206129
5	122745456	0.0529901	0.0122571	1.59E-05	14306	ebi-a-GCST90016936	rs4836009	A	G	18.6902	0.00130493662747938
5	80627173	0.0573432	0.0132216	1.63E-05	14306	ebi-a-GCST90016936	rs4704722	G	A	18.8103	0.001313310999053
5	79863544	0.0515219	0.0127899	2.96E-05	14306	ebi-a-GCST90016936	rs118526	A	C	16.2274	0.00113318163640084
5	172682217	-0.058606	0.0137723	1.75E-05	14306	ebi-a-GCST90016936	rs6884482	T	C	18.108	0.00126434113481515
6	163798062	-0.113541	0.026888	2.82E-05	14306	ebi-a-GCST90016936	rs9347746	C	T	17.8315	0.0012450588230798
7	127928775	0.21127	0.0510681	3.65E-05	14306	ebi-a-GCST90016936	rs76284662	T	C	17.115	0.00119508675407636
7	140678199	0.147986	0.036271	3.83E-05	14306	ebi-a-GCST90016936	rs113513883	A	G	16.6465	0.00116241065112243
7	111750634	0.050541	0.0123178	3.88E-05	14306	ebi-a-GCST90016936	rs454	C	T	16.8353	0.00117558223346049
7	42197067	0.0507973	0.0125028	4.18E-05	14306	ebi-a-GCST90016936	rs3801208	G	A	16.5069	0.00115267877904182
7	31136897	0.0916876	0.0222863	2.95E-05	14306	ebi-a-GCST90016936	rs2267739	G	C	16.9256	0.00118188215397904
7	42505123	-0.0590031	0.0138018	2.30E-05	14306	ebi-a-GCST90016936	rs10244840	G	A	18.2759	0.00127604551457953
8	21155404	0.0858836	0.0196318	1.17E-05	14306	ebi-a-GCST90016936	rs2610938	G	A	19.1382	0.00133617105014223
8	603700	-0.0804278	0.0192678	3.35E-05	14306	ebi-a-GCST90016936	rs10107345	T	G	17.424	0.00121663951067077
9	78067485	-0.0499869	0.0122657	4.79E-05	14306	ebi-a-GCST90016936	rs731131	T	G	16.6084	0.00115975502499191
9	111980676	-0.0899346	0.0216048	2.88E-05	14306	ebi-a-GCST90016936	rs141961956	T	G	17.3282	0.0012099566677271
9	79518215	-0.0532071	0.0121833	1.47E-05	14306	ebi-a-GCST90016936	rs7035057	A	G	19.0726	0.00133159792090101
9	137655173	0.0624533	0.0161206	4.75E-05	14306	ebi-a-GCST90016936	rs12379066	A	G	15.0089	0.00104817891673972
11	2563450	0.110561	0.0241719	3.65E-06	14306	ebi-a-GCST90016936	rs111229068	A	T	20.921	0.00146046146761283
11	43947761	-0.0526265	0.0128492	3.45E-05	14306	ebi-a-GCST90016936	rs10838203	T	G	16.7748	0.0011713597112815
11	6365756	-0.0565233	0.0134807	2.40E-05	14306	ebi-a-GCST90016936	rs2247331	T	C	17.5805	0.00122754997985437
11	114966825	-0.0644762	0.0146209	1.39E-05	14306	ebi-a-GCST90016936	rs2513701	C	T	19.4469	0.00135769779084358
11	22379097	0.0822408	0.0186379	9.43E-06	14306	ebi-a-GCST90016936	rs11026530	T	C	19.4707	0.00135935357991493
12	131419193	0.122444	0.0298732	4.53E-05	14306	ebi-a-GCST90016936	rs34201459	A	G	16.8001	0.00117312487139124
12	71397788	-0.0513008	0.0123147	2.38E-05	14306	ebi-a-GCST90016936	rs6581982	T	C	17.354	0.00121175974639811
12	43581947	-0.0601798	0.0147252	3.85E-05	14306	ebi-a-GCST90016936	rs10467189	C	T	16.7024	0.00116631203168005
13	23453258	0.0770155	0.0196192	4.72E-05	14306	ebi-a-GCST90016936	rs4770329	T	A	15.4097	0.00107613950656532
13	110840418	0.0758597	0.0171286	9.32E-06	14306	ebi-a-GCST90016936	rs79757635	C	A	19.6146	0.001369385992046
13	21705292	-0.0550155	0.0130984	2.61E-05	14306	ebi-a-GCST90016936	rs61950317	C	T	17.6414	0.00123180180176792
14	53665735	0.0808027	0.0197833	3.71E-05	14306	ebi-a-GCST90016936	rs66485060	A	G	16.6822	0.00116490514589888
14	27718039	-0.0605392	0.0133696	8.54E-06	14306	ebi-a-GCST90016936	rs61973590	C	G	20.5039	0.00143138656735362
16	54327745	0.0899642	0.0202934	7.63E-06	14306	ebi-a-GCST90016936	rs35673018	G	A	19.653	0.00137206921589431
16	3750623	0.0640438	0.015363	3.77E-05	14306	ebi-a-GCST90016936	rs112767262	T	C	17.3781	0.00121343722418405
17	13521040	0.115598	0.0257683	9.49E-06	14306	ebi-a-GCST90016936	rs4792380	A	T	20.1247	0.00140495046306161
17	29730150	0.0643152	0.0152525	3.18E-05	14306	ebi-a-GCST90016936	rs7405606	C	G	17.7805	0.00124150412502022
18	55145547	0.084159	0.0189479	5.17E-06	14306	ebi-a-GCST90016936	rs504442	T	G	19.7278	0.00137728210603837
18	75437275	-0.13609	0.033196	4.85E-05	14306	ebi-a-GCST90016936	rs1827485	G	T	16.8066	0.00117358198819611
18	57672335	-0.0848521	0.0170415	1.20E-06	14306	ebi-a-GCST90016936	rs78143293	A	G	24.7919	0.00173021462022837
18	29790378	0.051424	0.0127727	2.90E-05	14306	ebi-a-GCST90016936	rs2241891	T	C	16.2094	0.00113192308888898
19	50824323	-0.0714752	0.0175066	4.57E-05	14306	ebi-a-GCST90016936	rs28710307	T	G	16.6689	0.00116397549356678
20	14222408	0.0638421	0.0154471	3.02E-05	14306	ebi-a-GCST90016936	rs1570486	T	G	17.0813	0.00119273675471997
20	55340092	0.0606754	0.0130125	3.13E-06	14306	ebi-a-GCST90016936	rs62210023	A	G	21.7422	0.00151770260359161
1	233002166	-0.0460187	0.010689	1.77E-05	14306	ebi-a-GCST90016937	rs1005865	C	T	18.5351	0.00129412027985588
1	203982534	0.0850455	0.020701	2.99E-05	14306	ebi-a-GCST90016937	rs2810615	A	G	16.878	0.00117855643374461
1	230773325	0.0444683	0.0107592	3.71E-05	14306	ebi-a-GCST90016937	rs4846863	G	A	17.0821	0.00119279348505715
1	931500	-0.0670063	0.0155171	1.37E-05	14306	ebi-a-GCST90016937	rs74718486	T	C	18.6471	0.00130192769979549
1	97457427	-0.0497374	0.0111376	8.03E-06	14306	ebi-a-GCST90016937	rs290833	T	G	19.9427	0.00139226001762235
1	64139196	-0.0475363	0.0106939	9.53E-06	14306	ebi-a-GCST90016937	rs1884466	C	T	19.7596	0.0013794993150491
1	19036753	0.0466919	0.0107624	2.03E-05	14306	ebi-a-GCST90016937	rs2236823	T	C	18.822	0.00131412368129659
2	102529116	0.204328	0.0501727	2.55E-05	14306	ebi-a-GCST90016937	rs72986697	A	C	16.5852	0.00115813732075411
2	237919524	-0.0479939	0.0113917	3.03E-05	14306	ebi-a-GCST90016937	rs2060519	A	G	17.7499	0.00123936412727272
3	39292386	0.043782	0.0105699	4.02E-05	14306	ebi-a-GCST90016937	rs13064555	A	C	17.1573	0.00119804000593988
3	190578566	0.047871	0.011118	1.57E-05	14306	ebi-a-GCST90016937	rs13075089	G	A	18.5392	0.00129440934488446
3	3742739	0.045512	0.0110012	2.99E-05	14306	ebi-a-GCST90016937	rs60963000	T	C	17.1148	0.00119507426719707
3	195793712	-0.0524152	0.0106784	8.95E-07	14306	ebi-a-GCST90016937	rs2300774	A	G	24.0936	0.00168156521116057
3	149397893	0.0493772	0.0117615	3.22E-05	14306	ebi-a-GCST90016937	rs66498012	A	G	17.6249	0.00123065181441212
4	178229925	-0.0494771	0.0117748	4.61E-05	14306	ebi-a-GCST90016937	rs10009807	A	G	17.6564	0.00123284405484893
4	43148953	0.0463413	0.0105113	1.12E-05	14306	ebi-a-GCST90016937	rs7688320	G	A	19.4367	0.00135698900371874
4	190414839	0.0534803	0.0123594	1.60E-05	14306	ebi-a-GCST90016937	rs11930976	A	G	18.7238	0.00130727596953249
5	3002546	-0.0492438	0.010887	6.15E-06	14306	ebi-a-GCST90016937	rs1074800	G	A	20.4591	0.00142826383581427
5	1188894	0.0662497	0.0164101	4.25E-05	14306	ebi-a-GCST90016937	rs4975598	A	G	16.2984	0.00113813376770918
5	157174193	0.0829282	0.0194684	1.84E-05	14306	ebi-a-GCST90016937	rs75889605	T	C	18.1445	0.00126688124432078
5	65604718	-0.0470292	0.0111604	3.35E-05	14306	ebi-a-GCST90016937	rs2801640	A	G	17.7572	0.00123987913930169
6	150801064	0.0847893	0.0196392	1.69E-05	14306	ebi-a-GCST90016937	rs6911714	T	G	18.6395	0.00130140194869274
6	167215444	-0.0473476	0.0116939	4.14E-05	14306	ebi-a-GCST90016937	rs9457221	T	A	16.3937	0.00114478051962552
6	169025669	-0.0762534	0.0186625	4.24E-05	14306	ebi-a-GCST90016937	rs9295078	C	G	16.6947	0.00116577489307198
7	46796544	-0.0561549	0.0133176	2.44E-05	14306	ebi-a-GCST90016937	rs11767621	G	A	17.7797	0.00124144188959517
7	2367378	-0.0449149	0.0106699	3.21E-05	14306	ebi-a-GCST90016937	rs34355737	T	C	17.7199	0.00123727147778326
8	1897727	0.0483312	0.0111377	1.50E-05	14306	ebi-a-GCST90016937	rs2280822	A	G	18.8306	0.00131472605435222
8	70542444	-0.0504122	0.0117913	2.26E-05	14306	ebi-a-GCST90016937	rs10957500	T	C	18.2788	0.00127625012976252
8	121684852	0.0509267	0.0125904	4.36E-05	14306	ebi-a-GCST90016937	rs34887026	A	T	16.3611	0.00114250483326504
8	120599245	-0.0773574	0.0188906	4.88E-05	14306	ebi-a-GCST90016937	rs921044	T	C	16.7692	0.00117097029923492
8	20863410	-0.175285	0.0405207	2.48E-05	14306	ebi-a-GCST90016937	rs116926066	A	G	18.7127	0.00130650280980571
8	38803551	0.0681159	0.0127883	1.12E-07	14306	ebi-a-GCST90016937	rs62504403	C	T	28.3708	0.00197949008951481
8	2954952	0.0839071	0.0199131	9.28E-06	14306	ebi-a-GCST90016937	rs7826267	G	T	17.755	0.00123971950510714
9	37174829	0.102312	0.0230364	1.63E-05	14306	ebi-a-GCST90016937	rs62535711	T	C	19.7253	0.00137710781500565
9	122001714	0.0490972	0.0112586	1.52E-05	14306	ebi-a-GCST90016937	rs12378647	A	G	19.0171	0.00132773119832786
10	99486644	-0.0437455	0.0107368	4.75E-05	14306	ebi-a-GCST90016937	rs4593946	G	A	16.6003	0.00115919318207557
10	133897233	-0.0552212	0.0116074	2.33E-06	14306	ebi-a-GCST90016937	rs10781552	C	T	22.633	0.0015797837522899
10	13028721	0.0693059	0.017199	2.18E-05	14306	ebi-a-GCST90016937	rs61851358	T	C	16.2381	0.0011339235749457
11	120830051	0.0552855	0.0134556	4.62E-05	14306	ebi-a-GCST90016937	rs7106292	T	C	16.8817	0.00117881754112018
11	79012905	-0.0507053	0.012419	3.00E-05	14306	ebi-a-GCST90016937	rs517028	G	T	16.6699	0.00116404595075856
12	23857665	0.0656068	0.0154945	3.01E-05	14306	ebi-a-GCST90016937	rs10734728	T	C	17.9284	0.00125181767323991
12	12763799	-0.178855	0.0408764	1.30E-05	14306	ebi-a-GCST90016937	rs7133523	A	C	19.1451	0.00133665245380426
12	117967072	-0.0444994	0.0106248	2.95E-05	14306	ebi-a-GCST90016937	rs2650167	A	G	17.5415	0.00122483339082293
12	68101300	0.0546733	0.0133884	3.36E-05	14306	ebi-a-GCST90016937	rs10400445	G	A	16.6761	0.00116447373437344
12	64783596	0.0718319	0.0166981	1.45E-05	14306	ebi-a-GCST90016937	rs11175375	T	G	18.5055	0.001292056767772
13	102607946	-0.0621253	0.0151926	3.63E-05	14306	ebi-a-GCST90016937	rs2224725	A	G	16.7214	0.0011676371242751
13	53213028	0.0805136	0.0197882	3.73E-05	14306	ebi-a-GCST90016937	rs9536208	C	T	16.5549	0.00115602190448373
13	19524631	0.201719	0.0458833	1.44E-05	14306	ebi-a-GCST90016937	rs9510752	G	C	19.3279	0.00134939901368094
13	40385457	0.10305	0.0224648	2.79E-06	14306	ebi-a-GCST90016937	rs17530232	A	G	21.0422	0.0014689092635864
14	96044301	0.0506966	0.0120611	2.30E-05	14306	ebi-a-GCST90016937	rs2273750	C	T	17.6679	0.0012336450885902
14	80357610	0.0724145	0.0164471	5.40E-06	14306	ebi-a-GCST90016937	rs56970041	T	G	19.3853	0.00135340174555153
14	20859084	0.0512867	0.0129062	4.50E-05	14306	ebi-a-GCST90016937	rs872073	C	T	15.7911	0.00110274741061959
14	104322394	-0.0455778	0.0111499	4.18E-05	14306	ebi-a-GCST90016937	rs6576006	C	A	16.7096	0.00116681024923144
14	35885559	0.0459739	0.0108366	2.05E-05	14306	ebi-a-GCST90016937	rs10138027	C	T	17.9985	0.00125670395961974
14	48997206	0.0608929	0.0133764	4.23E-06	14306	ebi-a-GCST90016937	rs4078432	T	C	20.7231	0.00144666703422806
14	56156504	0.0538798	0.0116888	4.08E-06	14306	ebi-a-GCST90016937	rs8003149	C	T	21.2477	0.00148323496268503
16	3584179	0.0922711	0.0222088	4.85E-05	14306	ebi-a-GCST90016937	rs17794023	T	C	17.2616	0.00120531325272865
16	86157974	0.0453069	0.0109694	2.71E-05	14306	ebi-a-GCST90016937	rs9935011	G	A	17.0594	0.00119120855525497
17	70327224	-0.0806041	0.0167641	1.85E-06	14306	ebi-a-GCST90016937	rs35161940	T	C	23.1182	0.00161359647750144
17	13116624	-0.0581065	0.0141615	4.51E-05	14306	ebi-a-GCST90016937	rs57585914	T	C	16.8357	0.00117560806955952
18	5830507	-0.0945759	0.0194091	9.12E-07	14306	ebi-a-GCST90016937	rs7234058	T	C	23.7438	0.00165719022662788
18	76456503	0.0470299	0.0108928	2.05E-05	14306	ebi-a-GCST90016937	rs878627	T	C	18.641	0.00130150531167269
18	11383207	0.0453823	0.0109741	3.11E-05	14306	ebi-a-GCST90016937	rs16976222	C	T	17.1015	0.00119414964583752
20	4100321	0.0760458	0.0184711	3.57E-05	14306	ebi-a-GCST90016937	rs6037767	C	T	16.9498	0.00118356775351287
21	23643431	0.0438907	0.0106859	4.21E-05	14306	ebi-a-GCST90016937	rs8128021	G	A	16.8703	0.00117802197469144
22	49388828	-0.0453275	0.0109232	3.46E-05	14306	ebi-a-GCST90016937	rs9616759	A	G	17.2196	0.00120238557381506
1	239995451	-0.117998	0.025516	4.80E-06	14306	ebi-a-GCST90016938	rs488164	G	T	21.3857	0.0014928555287198
1	39995110	0.16866	0.0402016	1.26E-05	14306	ebi-a-GCST90016938	rs755248	T	C	17.601	0.00122898319827405
1	30987151	-0.109437	0.0251091	1.64E-05	14306	ebi-a-GCST90016938	rs580537	T	C	18.9962	0.00132627074485484
2	197650963	-0.154552	0.0362242	2.64E-05	14306	ebi-a-GCST90016938	rs80156140	A	G	18.2034	0.00127098907321628
2	134319270	-0.108812	0.0252789	1.87E-05	14306	ebi-a-GCST90016938	rs1816382	G	A	18.5284	0.00129365225746796
2	13403666	-0.106279	0.0255077	3.60E-05	14306	ebi-a-GCST90016938	rs339744	T	C	17.3601	0.00121218261912105
3	55193060	0.106099	0.0251348	2.74E-05	14306	ebi-a-GCST90016938	rs12638400	A	G	17.8185	0.00124415230096651
3	172213968	0.113386	0.0262543	1.76E-05	14306	ebi-a-GCST90016938	rs2080198	C	G	18.6517	0.00130225055773439
4	25288776	0.203781	0.050435	3.79E-05	14306	ebi-a-GCST90016938	rs10050202	C	T	16.3254	0.00114001467533396
4	154558964	0.114192	0.0271164	2.93E-05	14306	ebi-a-GCST90016938	rs7687239	C	A	17.734	0.00123825956550345
4	119955787	0.128253	0.0274718	3.39E-06	14306	ebi-a-GCST90016938	rs3733511	A	G	21.7952	0.00152139538627129
5	124708718	0.10777	0.0251568	2.16E-05	14306	ebi-a-GCST90016938	rs9327358	C	T	18.3521	0.00128135841829126
5	2254124	-0.155534	0.0386483	4.16E-05	14306	ebi-a-GCST90016938	rs1458514	G	A	16.1953	0.00113094360537767
5	118690483	0.105892	0.0255509	3.64E-05	14306	ebi-a-GCST90016938	rs3920174	G	A	17.1757	0.00119932041166238
5	171189571	0.115147	0.0267701	1.84E-05	14306	ebi-a-GCST90016938	rs33852	G	A	18.5014	0.00129177356776769
6	1201743	-0.112638	0.0272356	3.14E-05	14306	ebi-a-GCST90016938	rs151469	G	A	17.1039	0.0011943166037313
6	15999893	0.167394	0.0376539	1.34E-05	14306	ebi-a-GCST90016938	rs6928380	A	G	19.7633	0.00137975732578837
6	160254456	0.153537	0.0349121	1.04E-05	14306	ebi-a-GCST90016938	rs9456452	A	G	19.3408	0.00135029864029747
7	45246872	-0.137496	0.0318521	2.28E-05	14306	ebi-a-GCST90016938	rs1294885	G	C	18.6339	0.0013010113801322
7	4382274	0.179834	0.0426553	1.69E-05	14306	ebi-a-GCST90016938	rs4723653	C	T	17.7745	0.00124108285318385
7	148921732	-0.177599	0.0372795	2.70E-06	14306	ebi-a-GCST90016938	rs11547158	A	G	22.6956	0.00158414467644179
8	25616093	0.168571	0.0419628	4.30E-05	14306	ebi-a-GCST90016938	rs35681473	C	T	16.1375	0.00112691100325351
8	5105937	-0.18234	0.0438176	2.63E-05	14306	ebi-a-GCST90016938	rs4875478	T	C	17.3168	0.00120916001481271
8	131920536	0.111153	0.0257634	1.78E-05	14306	ebi-a-GCST90016938	rs7843127	T	G	18.6138	0.00129961208723825
9	115821485	-0.162115	0.032151	5.78E-07	14306	ebi-a-GCST90016938	rs10759623	C	T	25.4248	0.00177430661989594
9	35865283	0.183689	0.0469508	4.28E-05	14306	ebi-a-GCST90016938	rs9525	C	A	15.3067	0.00106895227669241
9	74675604	-0.141693	0.0318532	1.02E-05	14306	ebi-a-GCST90016938	rs12345527	C	T	19.7875	0.00138144241159865
11	35334668	-0.116383	0.0252125	3.97E-06	14306	ebi-a-GCST90016938	rs17379710	T	C	21.3082	0.00148745315810191
11	95357209	-0.150538	0.0302319	6.63E-07	14306	ebi-a-GCST90016938	rs2155352	A	G	24.7948	0.00173042083009033
12	5678868	0.18013	0.0419884	1.33E-05	14306	ebi-a-GCST90016938	rs17181375	A	G	18.4041	0.00128498342271755
13	39700576	0.162515	0.0396846	4.73E-05	14306	ebi-a-GCST90016938	rs9576734	A	T	16.7704	0.00117105288581612
13	33746750	-0.113752	0.0267469	2.30E-05	14306	ebi-a-GCST90016938	rs797224	G	A	18.0872	0.00126288807114314
14	96160474	0.103696	0.0253225	4.53E-05	14306	ebi-a-GCST90016938	rs7148098	A	G	16.7691	0.00117096659218801
16	13494341	-0.117566	0.0273411	1.71E-05	14306	ebi-a-GCST90016938	rs4781461	G	A	18.4898	0.00129096062740699
16	54115200	-0.117677	0.0251491	3.19E-06	14306	ebi-a-GCST90016938	rs697771	A	G	21.8947	0.00152832785063857
16	64956642	0.224835	0.0511672	8.41E-06	14306	ebi-a-GCST90016938	rs78222136	G	C	19.3083	0.00134803507652647
17	42426940	-0.172155	0.0399166	4.19E-05	14306	ebi-a-GCST90016938	rs9897526	A	G	18.6008	0.00129870439159799
18	6011000	0.179411	0.0406049	1.25E-05	14306	ebi-a-GCST90016938	rs511683	C	T	19.5228	0.00136298601785419
18	43345864	-0.112486	0.0251099	9.43E-06	14306	ebi-a-GCST90016938	rs2156611	T	C	20.0681	0.00140100795968069
18	24313654	-0.140924	0.0332761	2.24E-05	14306	ebi-a-GCST90016938	rs470268	G	A	17.9352	0.00125228557793348
19	53018928	-0.180034	0.0426778	2.23E-05	14306	ebi-a-GCST90016938	rs73934544	T	C	17.7953	0.00124253191324995
20	59180773	-0.170309	0.0413018	4.19E-05	14306	ebi-a-GCST90016938	rs928143	G	A	17.0035	0.00118730908141375
20	55348292	-0.118619	0.0261969	7.07E-06	14306	ebi-a-GCST90016938	rs6025153	C	G	20.5026	0.001431295026279
1	245156511	0.0589765	0.0140404	3.52E-05	14306	ebi-a-GCST90016939	rs4658683	A	G	17.6441	0.00123198707919805
1	39212021	0.0651136	0.0144251	8.08E-06	14306	ebi-a-GCST90016939	rs66753613	G	A	20.3754	0.00142242722473515
1	186914023	-0.0663236	0.0141626	3.92E-06	14306	ebi-a-GCST90016939	rs7514702	T	C	21.9306	0.0015308313991094
1	65170838	0.0579979	0.0129602	9.65E-06	14306	ebi-a-GCST90016939	rs1887048	G	A	20.0263	0.00139809286746383
1	166557202	0.0596528	0.012717	3.72E-06	14306	ebi-a-GCST90016939	rs482905	G	T	22.0035	0.00153591531418178
2	85365569	0.0804061	0.0196728	4.28E-05	14306	ebi-a-GCST90016939	rs62162825	A	G	16.705	0.00116649060207634
2	200669108	-0.0627854	0.0154057	4.89E-05	14306	ebi-a-GCST90016939	rs4673491	A	G	16.6094	0.00115982631487801
2	16824157	-0.113327	0.0276612	3.24E-05	14306	ebi-a-GCST90016939	rs13391724	G	A	16.7851	0.00117208179968782
3	21051792	-0.0470735	0.0112968	2.79E-05	14306	ebi-a-GCST90016939	rs35663760	A	C	17.3637	0.00121243293810172
3	9291441	-0.102521	0.0235965	1.26E-05	14306	ebi-a-GCST90016939	rs17744749	G	A	18.8769	0.00131795392591608
3	65783584	-0.0838925	0.0204842	4.46E-05	14306	ebi-a-GCST90016939	rs75424974	T	C	16.7729	0.00117122895479026
3	190313582	0.0690317	0.0161208	1.67E-05	14306	ebi-a-GCST90016939	rs6444436	T	C	18.3368	0.00128029507362858
3	138696546	0.0885241	0.0219058	4.11E-05	14306	ebi-a-GCST90016939	rs114276323	C	T	16.3307	0.00114038568326321
3	88995218	-0.0805985	0.0171364	4.89E-06	14306	ebi-a-GCST90016939	rs6797051	C	T	22.1215	0.00154413798438361
3	32373530	-0.112091	0.0271305	8.38E-06	14306	ebi-a-GCST90016939	rs4293737	A	G	17.0697	0.00119192912941644
4	16209019	-0.0648712	0.0156267	3.65E-05	14306	ebi-a-GCST90016939	rs4317201	T	G	17.2333	0.00120334149634063
4	162211872	-0.0550907	0.0116474	2.42E-06	14306	ebi-a-GCST90016939	rs12643275	A	T	22.3717	0.00156157334107776
5	136845708	0.0779131	0.0181902	1.81E-05	14306	ebi-a-GCST90016939	rs6879168	T	C	18.3462	0.00128094904210491
5	149047786	0.0454607	0.0109923	3.60E-05	14306	ebi-a-GCST90016939	rs728837	T	C	17.1039	0.00119431420176089
5	6734245	0.0475009	0.0116196	4.34E-05	14306	ebi-a-GCST90016939	rs395939	C	T	16.7117	0.00116696201062529
5	72159179	-0.0513371	0.0119996	1.67E-05	14306	ebi-a-GCST90016939	rs4704043	T	C	18.3033	0.00127795705350575
5	2583630	0.0494916	0.011179	1.07E-05	14306	ebi-a-GCST90016939	rs11953435	C	T	19.6	0.00136837424166719
6	63108620	0.0833985	0.0189578	1.35E-05	14306	ebi-a-GCST90016939	rs62414695	G	A	19.3527	0.00135112621277473
6	31243884	-0.054321	0.0129955	3.76E-05	14306	ebi-a-GCST90016939	rs3130696	A	G	17.4723	0.00122000569711822
6	792837	0.0624221	0.0153203	3.96E-05	14306	ebi-a-GCST90016939	rs9392155	A	G	16.6013	0.0011592602829458
6	144791768	-0.0714707	0.0171143	3.59E-05	14306	ebi-a-GCST90016939	rs189830707	A	G	17.4397	0.00121773030190758
7	12052501	-0.0822238	0.0190803	1.65E-05	14306	ebi-a-GCST90016939	rs74824588	G	A	18.5705	0.0012965931422285
8	37494857	0.0651576	0.015105	1.71E-05	14306	ebi-a-GCST90016939	rs58194642	A	C	18.6075	0.00129917186745659
8	136055420	0.0486448	0.0111853	1.39E-05	14306	ebi-a-GCST90016939	rs6999421	T	C	18.9137	0.00132052368214712
9	124631272	-0.0656559	0.0159418	2.79E-05	14306	ebi-a-GCST90016939	rs35090211	A	C	16.9618	0.00118440605224463
10	116770001	-0.0479641	0.0114394	3.18E-05	14306	ebi-a-GCST90016939	rs7087420	A	C	17.5803	0.00122753862146614
10	102366896	0.151619	0.0317112	1.80E-06	14306	ebi-a-GCST90016939	rs118170811	A	G	22.8603	0.00159562516233447
10	7906746	-0.0516394	0.0112313	4.76E-06	14306	ebi-a-GCST90016939	rs7076829	T	A	21.1399	0.00147571824996765
10	107992816	-0.0749209	0.0179329	1.87E-05	14306	ebi-a-GCST90016939	rs6421344	T	C	17.4544	0.00121875888180077
11	86344838	0.0591133	0.0151485	4.72E-05	14306	ebi-a-GCST90016939	rs1938925	A	G	15.2276	0.00106343648114775
11	118811684	0.046718	0.0113679	4.53E-05	14306	ebi-a-GCST90016939	rs550999	G	C	16.8892	0.00117933723903636
12	67964652	0.0486332	0.0111641	1.12E-05	14306	ebi-a-GCST90016939	rs11176785	C	G	18.9766	0.00132490571956015
12	131426080	0.0655715	0.0157047	4.19E-05	14306	ebi-a-GCST90016939	rs11832549	G	T	17.433	0.00121726314662585
12	99908568	-0.0657251	0.0151349	1.59E-05	14306	ebi-a-GCST90016939	rs17471508	G	T	18.8583	0.00131666018513046
12	68766457	-0.0598811	0.0137071	1.02E-05	14306	ebi-a-GCST90016939	rs12816514	T	C	19.0848	0.00133245273499204
13	21689924	0.0843517	0.020634	3.66E-05	14306	ebi-a-GCST90016939	rs76368419	G	A	16.7117	0.00116696068542386
13	99084709	-0.0983484	0.0233361	2.46E-05	14306	ebi-a-GCST90016939	rs6491426	C	G	17.7614	0.00124017110471943
13	24821746	-0.0465136	0.0111485	2.97E-05	14306	ebi-a-GCST90016939	rs9511165	G	A	17.4071	0.00121546187318618
14	41072047	-0.152571	0.0362764	3.06E-05	14306	ebi-a-GCST90016939	rs61986787	G	C	17.6887	0.00123509792562615
14	77623335	0.0569905	0.0132078	1.99E-05	14306	ebi-a-GCST90016939	rs158110	A	G	18.6185	0.00129993471935819
15	50802980	-0.0508511	0.011014	4.04E-06	14306	ebi-a-GCST90016939	rs3098182	T	G	21.3162	0.00148801168476337
15	94105415	-0.0851896	0.0192688	7.67E-06	14306	ebi-a-GCST90016939	rs12904405	A	G	19.5463	0.0013646248160943
16	68331890	0.0520559	0.0123338	2.30E-05	14306	ebi-a-GCST90016939	rs2863979	A	G	17.8134	0.00124379299104386
16	83152370	0.0468591	0.0112631	2.97E-05	14306	ebi-a-GCST90016939	rs4783325	T	C	17.309	0.00120861864782377
17	70218627	0.0561559	0.0115587	1.24E-06	14306	ebi-a-GCST90016939	rs6501525	A	G	23.6033	0.00164740072007789
17	8117115	0.0665903	0.0166248	4.90E-05	14306	ebi-a-GCST90016939	rs4792590	G	A	16.0439	0.00112037842186252
18	74212313	-0.068178	0.0157415	2.24E-05	14306	ebi-a-GCST90016939	rs62110946	C	T	18.7584	0.00130969334245267
18	34058459	-0.0810935	0.0210831	3.19E-05	14306	ebi-a-GCST90016939	rs56865957	G	A	14.7946	0.0010332292525968
19	32828280	-0.228002	0.0529629	1.59E-05	14306	ebi-a-GCST90016939	rs148677502	T	C	18.5325	0.00129393953629226
19	46464698	-0.0855027	0.0198759	1.75E-05	14306	ebi-a-GCST90016939	rs11667587	T	C	18.5057	0.00129207298905572
19	16174657	0.0503183	0.011165	6.99E-06	14306	ebi-a-GCST90016939	rs10404377	A	C	20.3111	0.00141794935480652
20	2206667	-0.0550282	0.0130945	2.77E-05	14306	ebi-a-GCST90016939	rs726404	C	T	17.6601	0.00123310316443506
20	58194047	-0.10043	0.0236634	2.16E-05	14306	ebi-a-GCST90016939	rs78878795	A	G	18.0124	0.00125767546501286
21	19685992	-0.0637366	0.013927	2.54E-06	14306	ebi-a-GCST90016939	rs1999289	A	T	20.9441	0.00146207515283448
22	23089339	0.0507724	0.0128173	2.40E-05	14306	ebi-a-GCST90016939	rs2003443	C	A	15.6914	0.00109579326664164
1	45001453	-0.0464729	0.0111142	3.24E-05	14306	ebi-a-GCST90016940	rs12723953	T	C	17.4841	0.001220829761443
1	214031969	-0.0484566	0.0107934	7.27E-06	14306	ebi-a-GCST90016940	rs12760724	A	C	20.1553	0.00140708492777487
1	117031337	-0.0515295	0.01067	1.43E-06	14306	ebi-a-GCST90016940	rs12562372	G	T	23.3229	0.00162786343561141
2	101463809	-0.0497162	0.0122519	2.35E-05	14306	ebi-a-GCST90016940	rs62156103	G	A	16.466	0.00114982517836599
2	229957821	-0.0503289	0.0117262	1.74E-05	14306	ebi-a-GCST90016940	rs35368264	C	T	18.4213	0.00128618617786374
2	119047595	0.0563263	0.0135915	4.06E-05	14306	ebi-a-GCST90016940	rs6542443	C	G	17.1746	0.00119924807011087
2	55585964	-0.0441142	0.0106753	3.69E-05	14306	ebi-a-GCST90016940	rs2864830	A	C	17.0764	0.00119239727992957
2	232469722	-0.0993483	0.0218395	8.37E-06	14306	ebi-a-GCST90016940	rs13005175	G	A	20.6936	0.00144460847023189
2	135420237	0.0428247	0.0108055	4.18E-05	14306	ebi-a-GCST90016940	rs11688414	A	G	15.7072	0.00109689431387716
2	170857424	-0.12777	0.030223	2.62E-05	14306	ebi-a-GCST90016940	rs12998375	G	A	17.8724	0.00124790880078853
3	188459856	0.0771786	0.0189125	3.69E-05	14306	ebi-a-GCST90016940	rs9880140	C	T	16.6531	0.00116287513684724
3	30573370	0.0861552	0.0207919	3.75E-05	14306	ebi-a-GCST90016940	rs58445889	G	A	17.1702	0.00119893635396567
3	108608195	-0.0468739	0.0108704	2.49E-05	14306	ebi-a-GCST90016940	rs9878910	C	A	18.5939	0.00129822344782096
3	30122499	0.0567758	0.0133312	1.77E-05	14306	ebi-a-GCST90016940	rs35467665	A	G	18.1379	0.00126642706849851
3	41624872	-0.0497894	0.0120588	3.87E-05	14306	ebi-a-GCST90016940	rs6808562	C	T	17.0477	0.00119039422088058
4	186906801	0.0493666	0.0107801	5.17E-06	14306	ebi-a-GCST90016940	rs959845	T	C	20.9711	0.00146395289098601
4	10245354	-0.0585831	0.0128742	3.70E-06	14306	ebi-a-GCST90016940	rs2159863	A	G	20.7064	0.00144550123260151
4	7347251	0.0547891	0.0128879	2.39E-05	14306	ebi-a-GCST90016940	rs73210413	C	T	18.0727	0.00126188024856408
4	105752509	-0.102635	0.0238583	1.91E-05	14306	ebi-a-GCST90016940	rs116397227	A	G	18.506	0.001292090611214
5	32348593	-0.160302	0.035832	8.42E-06	14306	ebi-a-GCST90016940	rs2910921	C	T	20.0141	0.00139724010730987
5	105660777	0.0903534	0.0214931	2.15E-05	14306	ebi-a-GCST90016940	rs10036381	C	T	17.6722	0.00123394883223181
6	8115323	-0.0784054	0.0191024	2.13E-05	14306	ebi-a-GCST90016940	rs72820121	C	T	16.8467	0.00117637932354391
6	107666030	0.0492416	0.0120718	3.79E-05	14306	ebi-a-GCST90016940	rs8180652	T	C	16.6387	0.00116187085998086
6	95923240	-0.0435836	0.0104533	3.10E-05	14306	ebi-a-GCST90016940	rs7453336	A	C	17.3836	0.00121382029365913
6	161957425	-0.049227	0.0104894	2.69E-06	14306	ebi-a-GCST90016940	rs11755180	C	G	22.0245	0.00153737479562113
6	85692829	-0.193228	0.0501305	3.82E-05	14306	ebi-a-GCST90016940	rs111951610	A	C	14.8572	0.00103759456465696
6	74586201	-0.064209	0.015225	2.11E-05	14306	ebi-a-GCST90016940	rs67714382	G	T	17.786	0.00124188113792801
6	46664437	-0.215114	0.0476778	6.53E-06	14306	ebi-a-GCST90016940	rs146660815	T	C	20.3566	0.00142111692963529
6	168069722	0.0960001	0.0233299	2.65E-05	14306	ebi-a-GCST90016940	rs147916535	A	C	16.9324	0.00118235072680258
7	130436459	-0.0500924	0.0105069	1.82E-06	14306	ebi-a-GCST90016940	rs11979110	T	C	22.7297	0.00158652680348711
7	32198146	0.0788389	0.0196275	4.81E-05	14306	ebi-a-GCST90016940	rs17425178	C	T	16.1343	0.00112668898416862
7	14252711	0.0846788	0.0197332	2.80E-05	14306	ebi-a-GCST90016940	rs62445574	G	A	18.4143	0.00128569549875845
7	132088572	0.103565	0.0239058	2.21E-05	14306	ebi-a-GCST90016940	rs34314639	C	T	18.7681	0.00131036563863142
7	52305206	0.0457921	0.0105612	1.34E-05	14306	ebi-a-GCST90016940	rs4286900	A	G	18.7999	0.0013125826629823
7	111785763	0.0489882	0.0124486	3.38E-05	14306	ebi-a-GCST90016940	rs17567022	G	T	15.4861	0.00108147007765922
8	2958019	-0.0528802	0.0129024	4.34E-05	14306	ebi-a-GCST90016940	rs28657888	C	T	16.7975	0.00117294586954317
8	28179013	0.0645884	0.015031	1.34E-05	14306	ebi-a-GCST90016940	rs7825480	G	A	18.4643	0.00128918592068365
8	131207979	-0.0482869	0.0116288	3.71E-05	14306	ebi-a-GCST90016940	rs11781752	A	G	17.242	0.00120394919884343
9	28194855	0.0591132	0.0139618	2.58E-05	14306	ebi-a-GCST90016940	rs7865997	C	T	17.9261	0.00125165513628118
9	72179847	-0.0494463	0.0110503	4.26E-06	14306	ebi-a-GCST90016940	rs11139361	C	T	20.0226	0.00139783034935096
9	133791605	0.0776723	0.0164472	3.01E-06	14306	ebi-a-GCST90016940	rs79086868	T	C	22.3022	0.00155673351325858
9	100113683	-0.0607481	0.0125216	2.45E-06	14306	ebi-a-GCST90016940	rs35524804	T	C	23.5367	0.00164276036539431
10	103392503	-0.0503537	0.0112201	6.20E-06	14306	ebi-a-GCST90016940	rs3127230	C	T	20.1405	0.00140604995255709
11	32525544	0.0735536	0.0181086	4.05E-05	14306	ebi-a-GCST90016940	rs71479161	A	G	16.4983	0.0011520729692271
11	132190375	0.107926	0.02448	1.16E-05	14306	ebi-a-GCST90016940	rs12801750	T	C	19.437	0.00135700701681212
12	101226845	-0.0707653	0.0165859	1.24E-05	14306	ebi-a-GCST90016940	rs10507119	T	G	18.2038	0.00127102112595031
12	16307468	0.207052	0.0467851	1.26E-05	14306	ebi-a-GCST90016940	rs11056807	G	A	19.5859	0.00136738867447211
12	18695459	-0.0490754	0.0118303	3.01E-05	14306	ebi-a-GCST90016940	rs10770369	A	C	17.2082	0.00120159059659405
13	23665654	0.0887592	0.0212548	2.50E-05	14306	ebi-a-GCST90016940	rs9578540	C	T	17.4386	0.00121766007406367
13	38004672	-0.0718128	0.017462	9.58E-06	14306	ebi-a-GCST90016940	rs11841382	G	T	16.9128	0.00118098682361793
14	43122807	0.0917794	0.0224629	3.46E-05	14306	ebi-a-GCST90016940	rs72682293	A	G	16.6939	0.00116572126203957
14	86043934	0.0438585	0.0106012	3.68E-05	14306	ebi-a-GCST90016940	rs10150538	A	T	17.1158	0.00119514510219598
15	27609193	-0.052911	0.0127327	3.50E-05	14306	ebi-a-GCST90016940	rs28668284	A	G	17.2684	0.0012057837960977
15	38937762	0.0905888	0.0220879	3.31E-05	14306	ebi-a-GCST90016940	rs72729335	T	C	16.8205	0.00117455201975329
16	86799778	-0.0662803	0.0155257	1.29E-05	14306	ebi-a-GCST90016940	rs11646373	C	G	18.225	0.0012724949274759
16	76559184	-0.125721	0.0245233	2.84E-07	14306	ebi-a-GCST90016940	rs9929145	G	A	26.282	0.00183401589754484
17	80469064	0.0549584	0.0117086	2.42E-06	14306	ebi-a-GCST90016940	rs112040820	A	G	22.0322	0.00153791487933054
17	62204629	0.0939805	0.0219099	4.36E-05	14306	ebi-a-GCST90016940	rs2291676	T	A	18.399	0.00128463261170161
18	33016533	0.0736301	0.0168865	1.84E-05	14306	ebi-a-GCST90016940	rs4799803	A	G	19.0122	0.00132738568925305
19	29408858	0.0503142	0.0112482	5.36E-06	14306	ebi-a-GCST90016940	rs7359994	C	T	20.0085	0.00139685238349657
19	13425799	0.0661701	0.014851	7.58E-06	14306	ebi-a-GCST90016940	rs10402491	C	T	19.8524	0.00138596527653878
20	51548734	0.0920458	0.0214281	1.85E-05	14306	ebi-a-GCST90016940	rs8121971	A	G	18.4519	0.00128831852775234
20	61805264	0.0483232	0.0114977	3.02E-05	14306	ebi-a-GCST90016940	rs6122390	T	C	17.664	0.00123337728363306
20	36876868	0.0501415	0.0112157	7.29E-06	14306	ebi-a-GCST90016940	rs1205443	A	G	19.9867	0.00139533332014403
21	15667426	0.13021	0.0309514	3.46E-05	14306	ebi-a-GCST90016940	rs62227535	G	A	17.6982	0.00123575838382054
21	40703251	0.0514259	0.0127465	4.38E-05	14306	ebi-a-GCST90016940	rs112334273	G	A	16.2773	0.00113665973073502
22	18908726	0.0652955	0.0157066	2.74E-05	14306	ebi-a-GCST90016940	rs5747930	C	T	17.2823	0.00120675812048978
1	18501459	-0.193287	0.0379293	2.70E-07	14306	ebi-a-GCST90016941	rs16861661	G	A	25.969	0.00181221776653342
1	105711790	0.125569	0.0304351	3.37E-05	14306	ebi-a-GCST90016941	rs72685545	T	C	17.0222	0.00118861549514373
1	179720669	0.191613	0.0425039	7.70E-06	14306	ebi-a-GCST90016941	rs74599091	A	G	20.3232	0.00141879048365113
1	105207590	-0.0923261	0.0216266	2.19E-05	14306	ebi-a-GCST90016941	rs12144895	T	G	18.2252	0.00127251229580073
1	211879486	0.126913	0.031329	3.28E-05	14306	ebi-a-GCST90016941	rs61828235	T	C	16.4104	0.00114594477966408
1	64451323	-0.189036	0.0490116	4.11E-05	14306	ebi-a-GCST90016941	rs35534992	A	C	14.8762	0.001038920566687
2	135755629	0.0772453	0.0176921	9.65E-06	14306	ebi-a-GCST90016941	rs1530559	G	A	19.0627	0.00133091237496528
2	181662826	-0.0949942	0.0224604	3.33E-05	14306	ebi-a-GCST90016941	rs11893397	G	A	17.8879	0.00124898992944961
2	56620603	-0.0695151	0.0170597	4.82E-05	14306	ebi-a-GCST90016941	rs67305658	T	C	16.6041	0.00115945576778071
2	28903275	-0.0830224	0.0175267	2.60E-06	14306	ebi-a-GCST90016941	rs11674854	C	T	22.4383	0.00156621733783024
2	142606217	0.072534	0.0169874	2.27E-05	14306	ebi-a-GCST90016941	rs10185119	C	T	18.2318	0.00127297164931562
2	199312684	-0.0767888	0.0176212	2.07E-05	14306	ebi-a-GCST90016941	rs12693845	C	T	18.99	0.0013258399844939
3	67549923	-0.116737	0.0288368	2.94E-05	14306	ebi-a-GCST90016941	rs61236246	C	T	16.3879	0.00114437442692369
3	192629447	0.0722519	0.0170578	2.40E-05	14306	ebi-a-GCST90016941	rs1948721	C	T	17.9412	0.00125271022039758
3	173151665	-0.219178	0.0473566	5.96E-06	14306	ebi-a-GCST90016941	rs77478751	A	G	21.4207	0.00149529026862412
4	62130404	0.116028	0.0271547	2.42E-05	14306	ebi-a-GCST90016941	rs67710116	A	C	18.2573	0.00127474736760394
4	109896462	0.177082	0.0392269	6.59E-06	14306	ebi-a-GCST90016941	rs62314653	C	A	20.3789	0.00142267290289719
5	163479750	0.0791605	0.0191902	3.13E-05	14306	ebi-a-GCST90016941	rs28421475	G	A	17.016	0.00118818543621932
5	147360521	-0.0701683	0.0171704	4.18E-05	14306	ebi-a-GCST90016941	rs11168014	A	G	16.7002	0.00116615648628376
6	67559323	-0.124042	0.0278946	9.45E-06	14306	ebi-a-GCST90016941	rs9345899	A	G	19.7741	0.00138051070893818
6	151023800	0.130933	0.0299846	1.02E-05	14306	ebi-a-GCST90016941	rs9986520	C	T	19.0678	0.0013312685396869
6	169709819	0.0814516	0.0190197	1.84E-05	14306	ebi-a-GCST90016941	rs10945424	C	T	18.3397	0.00128049517055531
6	7261881	0.0720277	0.0173054	3.33E-05	14306	ebi-a-GCST90016941	rs2714346	T	G	17.3235	0.0012096302937241
7	51093448	-0.13202	0.032205	2.63E-05	14306	ebi-a-GCST90016941	rs2329673	G	A	16.8048	0.00117345225895574
7	12051710	-0.0877781	0.0214727	4.81E-05	14306	ebi-a-GCST90016941	rs2966620	T	C	16.7109	0.00116690221055825
7	67255930	-0.104256	0.0248747	3.42E-05	14306	ebi-a-GCST90016941	rs7806983	T	C	17.5665	0.00122658002543133
8	103072373	-0.082463	0.0203303	4.92E-05	14306	ebi-a-GCST90016941	rs28464729	A	T	16.4525	0.00114887808837063
8	69010103	-0.0792344	0.0170604	3.61E-06	14306	ebi-a-GCST90016941	rs768253	T	G	21.5699	0.00150569572980605
9	130560095	-0.071528	0.017176	2.81E-05	14306	ebi-a-GCST90016941	rs3892100	A	G	17.3424	0.00121094487644538
9	117274559	0.136025	0.0344851	1.89E-05	14306	ebi-a-GCST90016941	rs76940714	A	G	15.5587	0.00108653783680865
10	20091586	-0.195459	0.0483423	4.24E-05	14306	ebi-a-GCST90016941	rs12360257	G	C	16.3477	0.00114157162099496
10	64467176	0.0746304	0.0175526	2.08E-05	14306	ebi-a-GCST90016941	rs10995281	C	T	18.0779	0.00126224190527604
10	131540271	0.0819353	0.0195596	3.15E-05	14306	ebi-a-GCST90016941	rs11016908	C	T	17.5478	0.00122527113344779
11	102415755	0.148615	0.0364204	4.92E-05	14306	ebi-a-GCST90016941	rs72982164	G	A	16.6508	0.00116271456642943
11	7794976	-0.0854365	0.0202058	3.66E-05	14306	ebi-a-GCST90016941	rs980145	A	T	17.8787	0.00124834552247394
12	129755270	0.104836	0.0254584	4.55E-05	14306	ebi-a-GCST90016941	rs12301688	G	T	16.9574	0.00118409520004329
12	106407877	-0.168847	0.0389866	1.96E-05	14306	ebi-a-GCST90016941	rs12297444	G	A	18.7567	0.00130957193359166
13	23836941	-0.10381	0.0220135	3.90E-06	14306	ebi-a-GCST90016941	rs1590596	C	G	22.2382	0.00155227269262708
14	74666800	0.190031	0.0457349	3.33E-05	14306	ebi-a-GCST90016941	rs62006794	G	A	17.2645	0.00120551349059211
14	98545234	-0.21494	0.0484968	1.35E-05	14306	ebi-a-GCST90016941	rs71416606	C	T	19.643	0.00137137059745271
16	73890910	0.082529	0.0168225	8.69E-07	14306	ebi-a-GCST90016941	rs328312	T	A	24.0676	0.00167974930859036
17	39037691	-0.12412	0.0314015	4.06E-05	14306	ebi-a-GCST90016941	rs35984077	T	G	15.6237	0.00109106629910693
17	55777375	0.118877	0.0295211	3.82E-05	14306	ebi-a-GCST90016941	rs17736913	T	C	16.2155	0.00113235094675361
19	6928017	0.0999419	0.0201687	5.77E-07	14306	ebi-a-GCST90016941	rs921925	A	C	24.555	0.00171370868123523
19	17530522	-0.0723013	0.0174803	3.89E-05	14306	ebi-a-GCST90016941	rs2015988	T	C	17.1078	0.00119458713777942
20	5720709	-0.0721247	0.0172364	3.09E-05	14306	ebi-a-GCST90016941	rs6053643	G	T	17.5095	0.00122260485059125
20	35429818	0.128295	0.0304127	2.66E-05	14306	ebi-a-GCST90016941	rs71351044	A	C	17.7955	0.00124254475041657
20	54192992	-0.0825646	0.0170282	1.38E-06	14306	ebi-a-GCST90016941	rs6092149	A	T	23.5099	0.00164089035072286
1	7390099	0.100906	0.0248218	4.72E-05	14306	ebi-a-GCST90016942	rs4908620	G	A	16.526	0.00115400706535863
1	222243525	0.138771	0.0339017	4.83E-05	14306	ebi-a-GCST90016942	rs11585904	C	G	16.7554	0.00117000725913669
1	238011768	-0.131261	0.0307324	1.72E-05	14306	ebi-a-GCST90016942	rs4659820	A	G	18.2423	0.00127370087646737
2	214061022	-0.113796	0.0268095	2.15E-05	14306	ebi-a-GCST90016942	rs16849921	T	C	18.0168	0.00125797609084282
2	42105019	-0.192665	0.0478609	4.86E-05	14306	ebi-a-GCST90016942	rs12989464	A	G	16.2048	0.0011316045947319
2	170662634	-0.12946	0.0308701	2.53E-05	14306	ebi-a-GCST90016942	rs13393212	A	C	17.5871	0.00122801587997628
2	125440268	0.121754	0.0235357	3.01E-07	14306	ebi-a-GCST90016942	rs10202904	G	T	26.7616	0.00186742412569209
3	175006562	0.152715	0.0369498	2.96E-05	14306	ebi-a-GCST90016942	rs55965158	T	C	17.082	0.00119278831773629
3	89448936	-0.10805	0.0265317	3.87E-05	14306	ebi-a-GCST90016942	rs28623022	A	T	16.5851	0.00115813349573669
3	194542557	0.131406	0.0303757	1.92E-05	14306	ebi-a-GCST90016942	rs35331203	A	C	18.7145	0.00130662952292005
3	2086167	0.164498	0.0364959	7.44E-06	14306	ebi-a-GCST90016942	rs4257531	G	A	20.3158	0.00141827093310568
3	15053083	-0.199566	0.0411825	1.63E-06	14306	ebi-a-GCST90016942	rs6776814	T	C	23.4827	0.00163899564227193
3	69824230	0.120714	0.0293689	3.75E-05	14306	ebi-a-GCST90016942	rs56286049	G	C	16.8943	0.00117969511742671
3	15591607	-0.111421	0.0266135	3.48E-05	14306	ebi-a-GCST90016942	rs7635189	A	G	17.5279	0.00122388542696048
4	104418307	0.216999	0.0449076	1.88E-06	14306	ebi-a-GCST90016942	rs894996	C	A	23.3494	0.00162970846552723
4	95606958	0.137864	0.034168	5.00E-05	14306	ebi-a-GCST90016942	rs17399013	T	C	16.2803	0.00113687080553944
4	83298812	-0.175426	0.0428882	4.40E-05	14306	ebi-a-GCST90016942	rs28664235	A	G	16.7306	0.00116828044411987
4	73862355	0.101028	0.0234813	1.85E-05	14306	ebi-a-GCST90016942	rs973541	A	G	18.5114	0.00129246877691882
5	117695826	0.0981695	0.0236493	3.40E-05	14306	ebi-a-GCST90016942	rs56291031	G	A	17.2312	0.00120319555763435
5	72451840	0.106723	0.0247626	1.88E-05	14306	ebi-a-GCST90016942	rs745063	T	C	18.5748	0.00129688798429271
[truncated: 9,903 more rows]

## Sheet: Table S6 reverse screen_ASD_GM
Table S6. Reverse Mendelian Randomization analysis on the relationships between autism spectrum disorder (ASD) and gut microbiome.
exposure	id.outcome	outcome	method	nSNP	β	95% CI	Standard Error	P value
ieu-a-1185	ebi-a-GCST90016908	Gut microbiota abundance (class Actinobacteria id.419) || id:ebi-a-GCST90016908	MR Egger	11	-0.280601	-0.905, 0.344	0.318764	0.401603
ieu-a-1185	ebi-a-GCST90016908	Gut microbiota abundance (class Actinobacteria id.419) || id:ebi-a-GCST90016908	Weighted median	11	-0.0503793	-0.192, 0.091	0.0722521	0.485633
ieu-a-1185	ebi-a-GCST90016908	Gut microbiota abundance (class Actinobacteria id.419) || id:ebi-a-GCST90016908	Inverse variance weighted	11	0.0247353	-0.095, 0.144	0.0609255	0.684748
ieu-a-1185	ebi-a-GCST90016908	Gut microbiota abundance (class Actinobacteria id.419) || id:ebi-a-GCST90016908	Simple mode	11	-0.0562278	-0.282, 0.170	0.115195	0.635997
ieu-a-1185	ebi-a-GCST90016908	Gut microbiota abundance (class Actinobacteria id.419) || id:ebi-a-GCST90016908	Weighted mode	11	-0.0536755	-0.276, 0.168	0.113198	0.645562
ieu-a-1185	ebi-a-GCST90016909	Gut microbiota abundance (class Alphaproteobacteria id.2379) || id:ebi-a-GCST90016909	MR Egger	9	-0.196	-0.994, 0.602	0.407	0.455
ieu-a-1185	ebi-a-GCST90016909	Gut microbiota abundance (class Alphaproteobacteria id.2379) || id:ebi-a-GCST90016909	Weighted median	9	-0.155	-0.322, 0.012	0.085	0.056
ieu-a-1185	ebi-a-GCST90016909	Gut microbiota abundance (class Alphaproteobacteria id.2379) || id:ebi-a-GCST90016909	Inverse variance weighted	9	-0.163	-0.294, -0.032	0.067	0.011
ieu-a-1185	ebi-a-GCST90016909	Gut microbiota abundance (class Alphaproteobacteria id.2379) || id:ebi-a-GCST90016909	Simple mode	9	-0.154	-0.403, 0.095	0.127	0.18
ieu-a-1185	ebi-a-GCST90016909	Gut microbiota abundance (class Alphaproteobacteria id.2379) || id:ebi-a-GCST90016909	Weighted mode	9	-0.15	-0.415, 0.115	0.135	0.28
ieu-a-1185	ebi-a-GCST90016910	Gut microbiota abundance (class Bacilli id.1673) || id:ebi-a-GCST90016910	MR Egger	11	-0.371848	-0.845, 0.101	0.241409	0.157868
ieu-a-1185	ebi-a-GCST90016910	Gut microbiota abundance (class Bacilli id.1673) || id:ebi-a-GCST90016910	Weighted median	11	-0.0198696	-0.135, 0.095	0.0588128	0.735481
ieu-a-1185	ebi-a-GCST90016910	Gut microbiota abundance (class Bacilli id.1673) || id:ebi-a-GCST90016910	Inverse variance weighted	11	-0.0492776	-0.140, 0.041	0.0461137	0.285245
ieu-a-1185	ebi-a-GCST90016910	Gut microbiota abundance (class Bacilli id.1673) || id:ebi-a-GCST90016910	Simple mode	11	0.0324515	-0.170, 0.235	0.103377	0.760037
ieu-a-1185	ebi-a-GCST90016910	Gut microbiota abundance (class Bacilli id.1673) || id:ebi-a-GCST90016910	Weighted mode	11	0.0362766	-0.151, 0.223	0.0954443	0.711833
ieu-a-1185	ebi-a-GCST90016911	Gut microbiota abundance (class Bacteroidia id.912) || id:ebi-a-GCST90016911	MR Egger	11	-0.151188	-0.738, 0.435	0.299258	0.625551
ieu-a-1185	ebi-a-GCST90016911	Gut microbiota abundance (class Bacteroidia id.912) || id:ebi-a-GCST90016911	Weighted median	11	0.0742916	-0.052, 0.201	0.0645012	0.249409
ieu-a-1185	ebi-a-GCST90016911	Gut microbiota abundance (class Bacteroidia id.912) || id:ebi-a-GCST90016911	Inverse variance weighted	11	0.0427198	-0.066, 0.152	0.0555371	0.441768
ieu-a-1185	ebi-a-GCST90016911	Gut microbiota abundance (class Bacteroidia id.912) || id:ebi-a-GCST90016911	Simple mode	11	0.057119	-0.172, 0.286	0.116996	0.635928
ieu-a-1185	ebi-a-GCST90016911	Gut microbiota abundance (class Bacteroidia id.912) || id:ebi-a-GCST90016911	Weighted mode	11	0.078848	-0.138, 0.296	0.110722	0.492667
ieu-a-1185	ebi-a-GCST90016912	Gut microbiota abundance (class Betaproteobacteria id.2867) || id:ebi-a-GCST90016912	MR Egger	11	-0.316071	-0.792, 0.160	0.243072	0.225802
ieu-a-1185	ebi-a-GCST90016912	Gut microbiota abundance (class Betaproteobacteria id.2867) || id:ebi-a-GCST90016912	Weighted median	11	-0.0432915	-0.168, 0.082	0.0637197	0.496881
[truncated: 874 more rows]

[truncated: 13 more sheets: Table S7 GM for Mediation,  Table S8 Step 2MR_MO,  Table S9 Mediation, Table S10 Mediation IVs contri, Table S11, Table S12 IVs information, Table S13 EO_IV data, Table S14 snp for GO,  Table S10 reverse MR_GM-sel, Sensitivity analysis, MVMR results, Fig. S2, FDR]
